# Supplementary material for: Hormonal Responses to Plasmodiophora brassicae Infection in Brassica napus Cultivars Differing in Their Pathogen Resistance
Source: Int J Mol Sci. 2018 Dec 13;19(12):4024. doi: 10.3390/ijms19124024 (PMC6321006; doi:10.3390/ijms19124024)
Supplement: Supplementary file 1 [file ijms-19-04024-s001.zip]

Archive with 3 entries (3 files):
- Table S1-List of primers.docx
- Table S2-Phytohormones.xlsx
- Table S3-qPCR data.xlsx
