# Supplementary material for: Hormonal Responses to Plasmodiophora brassicae Infection in Brassica napus Cultivars Differing in Their Pathogen Resistance
Source: Int J Mol Sci. 2018 Dec 13;19(12):4024. doi: 10.3390/ijms19124024 (PMC6321006; doi:10.3390/ijms19124024)
Supplement: Supplementary file 1 [file ijms-19-04024-s001.zip › Table S2-Phytohormones.xlsx]

## Sheet: Description
Article
Hormonal responses to Plasmodiophora brassicae infection in Brassica napus cultivars differing in their pathogen resistance
Sylva Prerostova, Petre I. Dobrev, Veronika Konradyova, Vojtech Knirsch, Alena Gaudinova, Barbara Kramna, Jan Kazda, Jutta Ludwig-Müller and Radomira Vankova

## Sheet: Hornet
Hornet cultivar
List of experimental variants is described in the article (Fig. 1).
Mean value ± SD (pmol/g FW)
two-sample Student´s t-test (p < 0.05)
* significant differences between the sample and control within the same time point (leaves are related to control leaves; roots and galls are related to control roots)
† significant differences between the sample treated by SA or JA and the variant inoculated by Plasmodiophora brassicae within the same time point and the same tissue
x significant differences between Alister and Hornet controls within the same time point (leaves are related to leaves; roots are related to roots)
empty cells - not detected
dai	variant	cultivar	tissue	ABA	IAA	SA	JA	Active CKs		tZ	DZ	iP	cZ
2 dai	Control	Hornet	leaves	171.34 ± 54.19	239.56 ± 64.32	1 145.49 ± 150.60	368.20 ± 212.40	5.00 ± 1.39		1.29 ± 0.54		0.65 ± 0.20	3.06 ± 0.65
5 dai	Control	Hornet	leaves	108.64 ± 21.73	169.01 ± 33.80	459.13 ± 91.83	136.01 ± 27.20	3.81 ± 1.20		0.86 ± 0.30		0.40 ± 0.01	2.54 ± 0.89
7 dai	Control	Hornet	leaves	218.38 ± 11.30	168.79 ± 44.75	594.80 ± 123.09	204.91 ± 122.71	3.67 ± 0.57		0.83 ± 0.27		0.44 ± 0.05	2.40 ± 0.25
10 dai	Control	Hornet	leaves	354.55 ± 0.73	238.31 ± 11.50	561.32 ± 77.29	224.35 ± 151.15	3.69 ± 1.51		0.66 ± 0.54		0.41 ± 0.05	2.62 ± 0.92
15 dai	Control	Hornet	leaves	354.67 ± 88.94	208.54 ± 40.98	516.75 ± 241.78	123.13 ± 77.05	5.98 ± 1.20		1.00 ± 0.12	1.59 ± 0.43	0.34 ± 0.01	3.06 ± 0.64
22 dai	Control	Hornet	leaves	170.87 ± 105.42	141.23 ± 72.37	228.27 ± 51.28	118.90 ± 64.81	5.95 ± 2.68		1.15 ± 0.40	1.82 ± 1.00	0.21 ± 0.07	2.77 ± 1.21
35 dai	Control	Hornet	leaves	266.95 ± 107.86	123.49 ± 2.07	415.51 ± 89.39	74.70 ± 38.86	8.96 ± 4.94		1.25 ± 0.38	2.59 ± 1.68	0.18 ± 0.07	4.94 ± 2.81
42 dai	Control	Hornet	leaves	288.79 ± 1.48	147.48 ± 91.54	544.77 ± 167.77	90.87 ± 40.23	6.89 ± 2.18		0.74 ± 0.26	1.61 ± 0.33	0.40 ± 0.14	4.14 ± 1.45
49 dai	Control	Hornet	leaves	134.33 ± 2.67	49.84 ± 7.34	470.48 ± 186.50	82.88 ± 4.34	7.21 ± 1.57		1.09 ± 0.28	0.94 ± 0.17	0.28 ± 0.05	4.90 ± 1.07
2 dai	Plasmodiophora	Hornet	leaves	87.89 ± 11.40 *	369.55 ± 61.54 *	1 349.88 ± 592.40	166.17 ± 85.49	8.39 ± 1.97 *		1.43 ± 0.50		1.27 ± 0.95	5.69 ± 0.52 *
5 dai	Plasmodiophora	Hornet	leaves	151.62 ± 30.32	366.84 ± 73.37 *	453.56 ± 90.71	82.27 ± 16.45 *	4.57 ± 0.03		0.63 ± 0.01		0.43 ± 0.01	3.52 ± 0.01 *
7 dai	Plasmodiophora	Hornet	leaves	162.10 ± 1.04 *	152.19 ± 30.48	352.00 ± 14.53 *	19.27 ± 3.80 *	4.69 ± 1.43		0.72 ± 0.13		1.05 ± 0.59	2.92 ± 0.71
10 dai	Plasmodiophora	Hornet	leaves	161.58 ± 4.14 *	195.41 ± 13.71 *	287.17 ± 6.05 *	194.17 ± 11.36	5.40 ± 1.67		1.17 ± 0.20		0.21 ± 0.06 *	4.02 ± 1.41
15 dai	Plasmodiophora	Hornet	leaves	290.54 ± 35.58	125.87 ± 45.65	505.87 ± 177.26	60.59 ± 30.02	5.26 ± 0.93		0.69 ± 0.26	2.50 ± 0.13 *	0.23 ± 0.01 *	1.84 ± 0.53 *
22 dai	Plasmodiophora	Hornet	leaves	207.10 ± 163.47	141.23 ± 82.62	265.30 ± 97.58	45.38 ± 28.48	4.43 ± 2.18		1.31 ± 0.30	0.87 ± 0.49	0.24 ± 0.20	2.01 ± 1.19
35 dai	Plasmodiophora	Hornet	leaves	260.50 ± 149.89	176.54 ± 36.29 *	278.03 ± 103.11	54.56 ± 24.74	7.01 ± 4.85		0.50 ± 0.41	2.84 ± 1.85	0.18 ± 0.12	3.49 ± 2.47
42 dai	Plasmodiophora	Hornet	leaves	354.44 ± 187.83	176.96 ± 78.90	254.90 ± 122.88 *	43.28 ± 9.92	4.43 ± 1.12		0.82 ± 0.30	2.04 ± 0.08 *	0.54 ± 0.48	1.03 ± 0.26 *
49 dai	Plasmodiophora	Hornet	leaves	369.89 ± 142.00 *	202.00 ± 24.38 *	419.98 ± 80.30	77.55 ± 44.85	9.62 ± 2.51		1.74 ± 0.63	2.96 ± 0.60 *	0.22 ± 0.02	4.70 ± 1.26
2 dai	SA + Plasmodiophora	Hornet	leaves	64.84 ± 13.01 *	380.28 ± 21.08 *	3 362.74 ± 981.17 *†	48.40 ± 9.83 *†	6.81 ± 2.53		1.24 ± 0.59		0.25 ± 0.03 *†	5.32 ± 1.91
5 dai	SA + Plasmodiophora	Hornet	leaves	75.24 ± 8.88 †	110.04 ± 15.39 *†	961.15 ± 185.46 *†	5.15 ± 0.58 *†	2.23 ± 0.53 †		0.76 ± 0.12		0.27 ± 0.01 *†	1.20 ± 0.40 *†
7 dai	SA + Plasmodiophora	Hornet	leaves	148.93 ± 0.05 *†	199.49 ± 56.18	602.46 ± 140.87 †	0.34 ± 0.31 *†	2.20 ± 0.79 *†		1.17 ± 0.46		0.42 ± 0.15	0.60 ± 0.18 *†
10 dai	SA + Plasmodiophora	Hornet	leaves	249.20 ± 76.36 †	125.71 ± 30.68 *†	276.09 ± 62.48 *	59.52 ± 1.88 *†	4.96 ± 1.15		0.50 ± 0.26 †		0.38 ± 0.17	4.08 ± 0.72
15 dai	SA + Plasmodiophora	Hornet	leaves	232.97 ± 16.64 *	144.07 ± 59.50	314.45 ± 195.82	7.07 ± 0.65 *†	5.11 ± 1.48		0.61 ± 0.11 *	1.84 ± 0.65	0.18 ± 0.01 *†	2.48 ± 0.71
22 dai	SA + Plasmodiophora	Hornet	leaves	240.56 ± 45.27	209.04 ± 60.68	349.63 ± 113.33	27.29 ± 0.59 *	4.70 ± 2.51		0.40 ± 0.20 *†	1.60 ± 0.56	0.15 ± 0.01	2.55 ± 1.74
35 dai	SA + Plasmodiophora	Hornet	leaves	60.74 ± 13.40 *†	114.34 ± 11.52 †	374.65 ± 109.08	64.27 ± 1.33	4.26 ± 1.80		0.99 ± 0.12	2.33 ± 0.81	0.05 ± 0.01 *	0.89 ± 0.86 *
42 dai	SA + Plasmodiophora	Hornet	leaves	107.26 ± 20.56 *†	285.91 ± 2.84 *†	379.63 ± 127.98	10.49 ± 0.39 *†	4.10 ± 1.49		0.47 ± 0.14	2.81 ± 0.99	0.28 ± 0.20	0.54 ± 0.16 *
15 dai	2 SA + Plasmodiophora	Hornet	leaves	218.12 ± 46.90	83.53 ± 44.23 *	12 121.09 ± 1 768.83 *†	83.39 ± 59.38	4.69 ± 0.90		0.38 ± 0.12 *	2.85 ± 0.28 *	0.14 ± 0.03 *†	1.31 ± 0.47 *
22 dai	2 SA + Plasmodiophora	Hornet	leaves	208.96 ± 100.88	153.01 ± 55.00	940.56 ± 906.31	33.84 ± 9.40 *	6.21 ± 2.73		3.43 ± 1.30 *†	1.60 ± 0.66	0.39 ± 0.30	0.80 ± 0.47 *
35 dai	2 SA + Plasmodiophora	Hornet	leaves	317.79 ± 183.40	163.50 ± 61.89	793.74 ± 593.82	81.36 ± 42.48	10.00 ± 3.89		1.11 ± 0.87	3.33 ± 0.78	0.17 ± 0.09	5.38 ± 2.15
42 dai	2 SA + Plasmodiophora	Hornet	leaves	461.38 ± 248.57	236.05 ± 40.69	774.51 ± 428.85	31.23 ± 18.97 *	8.16 ± 2.32		0.57 ± 0.29	3.81 ± 0.61 *†	0.14 ± 0.11 *	3.64 ± 1.31 †
49 dai	2 SA + Plasmodiophora	Hornet	leaves	546.58 ± 298.17 *	167.99 ± 0.29 *†	1 089.59 ± 139.70 *†	38.81 ± 16.16 *	4.41 ± 1.20 *†		0.47 ± 0.05 *†	3.07 ± 0.98 *	0.33 ± 0.05 †	0.53 ± 0.12 *†
15 dai	JA + Plasmodiophora	Hornet	leaves	393.56 ± 63.70 †	87.01 ± 20.13 *	722.51 ± 307.33	9 961.65 ± 209.59 *†	8.47 ± 1.29 *†		0.56 ± 0.03 *	3.65 ± 0.52 *†	0.25 ± 0.01 *	4.01 ± 0.73 †
22 dai	JA + Plasmodiophora	Hornet	leaves	118.95 ± 51.43	163.48 ± 10.62	755.65 ± 197.30	49.96 ± 9.59	12.20 ± 1.55 *†		4.68 ± 0.40 *†	0.95 ± 0.54	0.27 ± 0.09	6.34 ± 0.52 *†
35 dai	JA + Plasmodiophora	Hornet	leaves	1 014.87 ± 45.47 *†	228.16 ± 17.09 *	851.55 ± 86.32 *†	127.40 ± 7.23 †	5.76 ± 1.28		0.54 ± 0.50	3.04 ± 0.56	0.11 ± 0.10	2.07 ± 0.12
42 dai	JA + Plasmodiophora	Hornet	leaves	1 068.52 ± 106.40 *†	254.58 ± 64.82	979.34 ± 121.19 †	23.67 ± 6.04 *†	14.20 ± 0.83 *†		2.75 ± 0.17 *†	1.89 ± 0.45	0.19 ± 0.18	9.38 ± 0.03 *†
49 dai	JA + Plasmodiophora	Hornet	leaves	199.09 ± 65.86 †	97.47 ± 0.39 *†	508.34 ± 73.34	29.14 ± 18.03 *	8.27 ± 2.67		1.36 ± 0.49	3.58 ± 1.17 *	0.06 ± 0.05 *†	3.27 ± 0.96
2 dai	Control	Hornet	roots	9.27 ± 3.66	58.35 ± 14.80	570.98 ± 5.08	132.77 ± 15.17	1.92 ± 0.29		0.28 ± 0.05		0.69 ± 0.04	0.95 ± 0.20
5 dai	Control	Hornet	roots	4.06 ± 0.81	67.34 ± 13.47	543.24 ± 108.65	134.47 ± 6.89	2.63 ± 0.18		0.69 ± 0.01	0.32 ± 0.11	0.44 ± 0.01	1.17 ± 0.05
7 dai	Control	Hornet	roots	10.94 ± 0.63	89.98 ± 2.82	829.77 ± 100.90	196.73 ± 1.10	2.41 ± 0.30		0.78 ± 0.01		0.93 ± 0.25	0.70 ± 0.04
10 dai	Control	Hornet	roots	11.65 ± 1.42	81.76 ± 8.36	818.75 ± 213.75	157.97 ± 37.49	2.42 ± 1.33		0.36 ± 0.06		1.34 ± 0.92	0.72 ± 0.35
15 dai	Control	Hornet	roots	17.65 ± 3.40	96.52 ± 5.75	775.07 ± 175.56	184.38 ± 7.34	2.24 ± 0.64		0.84 ± 0.24	0.45 ± 0.10	0.26 ± 0.02	0.69 ± 0.28
22 dai	Control	Hornet	roots	26.42 ± 7.73	98.57 ± 31.53	714.87 ± 142.27	206.62 ± 61.23	2.74 ± 0.93		1.00 ± 0.26	0.64 ± 0.30	0.50 ± 0.15	0.60 ± 0.22
35 dai	Control	Hornet	roots	12.58 ± 5.76	68.47 ± 47.31	582.88 ± 200.01	189.11 ± 74.80	2.42 ± 0.99		0.58 ± 0.36	0.10 ± 0.06	1.14 ± 0.43	0.60 ± 0.14
42 dai	Control	Hornet	roots	23.06 ± 5.14	72.17 ± 38.44	629.20 ± 123.48	175.73 ± 67.31	2.80 ± 0.82		0.92 ± 0.19	0.66 ± 0.27	0.74 ± 0.18	0.49 ± 0.18
49 dai	Control	Hornet	roots	7.80 ± 0.41	80.47 ± 3.97	389.49 ± 15.54	113.52 ± 11.59	1.76 ± 0.18		0.37 ± 0.05	0.88 ± 0.03	0.26 ± 0.04	0.26 ± 0.06
2 dai	Plasmodiophora	Hornet	roots	33.27 ± 15.12 *	86.10 ± 24.24	607.25 ± 125.74	180.11 ± 98.31	2.89 ± 0.52 *		0.39 ± 0.04 *	0.07 ± 0.02	0.31 ± 0.01 *	2.12 ± 0.45 *
5 dai	Plasmodiophora	Hornet	roots	20.16 ± 7.95 *	109.82 ± 13.73 *	582.98 ± 96.87	253.86 ± 106.12 *	3.33 ± 0.66		0.69 ± 0.09	0.32 ± 0.02	0.14 ± 0.05 *	2.17 ± 0.50 *
7 dai	Plasmodiophora	Hornet	roots	12.18 ± 4.06	110.81 ± 13.81 *	615.04 ± 247.17	181.62 ± 25.18	2.73 ± 0.68		0.57 ± 0.17 *	0.10 ± 0.01	0.29 ± 0.09 *	1.77 ± 0.51 *
10 dai	Plasmodiophora	Hornet	roots	15.15 ± 5.42	100.24 ± 17.14	620.01 ± 148.26	194.53 ± 50.44	2.95 ± 0.72		0.61 ± 0.06 *	0.26 ± 0.02	0.17 ± 0.04 *	1.91 ± 0.60 *
15 dai	Plasmodiophora	Hornet	roots	22.16 ± 8.65	113.41 ± 37.81	845.28 ± 337.24	285.03 ± 116.71	2.31 ± 0.73		0.53 ± 0.16	0.13 ± 0.03 *	0.20 ± 0.06	1.44 ± 0.48 *
22 dai	Plasmodiophora	Hornet	roots	10.92 ± 6.42 *	104.88 ± 42.98	768.66 ± 324.53	261.63 ± 57.05	2.02 ± 0.42		0.35 ± 0.05 *	0.15 ± 0.01 *	0.16 ± 0.02 *	1.35 ± 0.34 *
35 dai	Plasmodiophora	Hornet	roots	12.47 ± 5.27	80.63 ± 17.04	633.77 ± 201.93	277.37 ± 80.59	1.07 ± 0.32		0.30 ± 0.04	0.10 ± 0.03	0.36 ± 0.11 *	0.30 ± 0.14 *
42 dai	Plasmodiophora	Hornet	roots	21.73 ± 8.69	83.74 ± 33.50	780.69 ± 312.28	278.94 ± 111.57	1.11 ± 0.29 *		0.46 ± 0.12 *	0.25 ± 0.06 *	0.15 ± 0.05 *	0.25 ± 0.06 *
49 dai	Plasmodiophora	Hornet	roots	16.96 ± 1.29 *	72.79 ± 6.86	930.51 ± 154.40 *	181.40 ± 18.73 *	1.74 ± 0.48		0.23 ± 0.09 *	0.71 ± 0.08 *	0.40 ± 0.18	0.40 ± 0.13
2 dai	SA + Plasmodiophora	Hornet	roots	5.11 ± 1.10 †	61.71 ± 9.95	834.08 ± 38.65 *†	61.67 ± 16.69 *†	2.54 ± 0.37 *		0.63 ± 0.08 *†		0.41 ± 0.09 *†	1.50 ± 0.20 *
5 dai	SA + Plasmodiophora	Hornet	roots	3.65 ± 0.57 †	68.71 ± 4.98 †	417.02 ± 30.22 †	78.58 ± 9.19 *†	2.04 ± 0.29 *†		0.20 ± 0.02 *†		0.31 ± 0.21	1.53 ± 0.06 *†
7 dai	SA + Plasmodiophora	Hornet	roots	15.20 ± 0.14 *	118.22 ± 6.90 *	733.38 ± 136.53	250.31 ± 6.10 *†	1.89 ± 0.27 *†		0.21 ± 0.04 *†		0.83 ± 0.11 †	0.85 ± 0.12 †
10 dai	SA + Plasmodiophora	Hornet	roots	17.36 ± 4.13	129.06 ± 20.48 *	883.35 ± 244.17	240.83 ± 96.60	3.78 ± 2.01		1.29 ± 0.63 *†		1.07 ± 0.89	1.42 ± 0.49
15 dai	SA + Plasmodiophora	Hornet	roots	14.28 ± 2.44	77.85 ± 18.52	489.56 ± 40.68 *	57.36 ± 8.34 *†	1.38 ± 0.60		0.12 ± 0.08 *†		0.27 ± 0.21	0.99 ± 0.31
22 dai	SA + Plasmodiophora	Hornet	roots	23.56 ± 3.50 †	79.57 ± 16.49	1 232.78 ± 538.23	119.42 ± 8.44 *†	2.37 ± 1.18		0.50 ± 0.04 *		1.02 ± 0.57 †	0.85 ± 0.57
35 dai	SA + Plasmodiophora	Hornet	roots	6.29 ± 0.95	67.68 ± 8.32	1 242.61 ± 182.92 *†	264.42 ± 95.86	1.17 ± 0.47		0.12 ± 0.09 *†		0.70 ± 0.21 †	0.35 ± 0.17
42 dai	SA + Plasmodiophora	Hornet	roots	14.01 ± 3.53 *	58.08 ± 5.82	953.60 ± 301.30	242.91 ± 45.76	0.67 ± 0.18 *		0.16 ± 0.02 *†		0.18 ± 0.06 *	0.33 ± 0.10
15 dai	2 SA + Plasmodiophora	Hornet	roots	16.05 ± 3.08	82.21 ± 37.40	1 412.62 ± 434.73 *	116.34 ± 46.34 *†	2.65 ± 1.29		0.39 ± 0.32	0.31 ± 0.22	0.65 ± 0.25 *†	1.30 ± 0.50
22 dai	2 SA + Plasmodiophora	Hornet	roots	8.20 ± 1.96 *	72.77 ± 38.17	752.64 ± 257.81	217.27 ± 100.26	2.24 ± 0.83		0.36 ± 0.07 *	0.41 ± 0.10 †	0.68 ± 0.28 †	0.80 ± 0.38
35 dai	2 SA + Plasmodiophora	Hornet	roots	20.15 ± 11.91	88.04 ± 14.88	1 218.56 ± 316.41 *†	303.98 ± 119.28	1.77 ± 1.04		0.61 ± 0.49	0.17 ± 0.08	0.76 ± 0.35	0.23 ± 0.12 *
42 dai	2 SA + Plasmodiophora	Hornet	roots	34.44 ± 12.68	47.67 ± 15.07	965.35 ± 180.07 *	142.88 ± 45.31	1.65 ± 0.78		0.23 ± 0.04 *†	0.40 ± 0.19	0.58 ± 0.36 †	0.44 ± 0.19
49 dai	2 SA + Plasmodiophora	Hornet	roots	8.39 ± 3.81	49.03 ± 6.06 *†	1 173.07 ± 197.69 *	98.59 ± 3.26 *	0.99 ± 0.21 *†		0.13 ± 0.01 *†	0.46 ± 0.16 *†	0.26 ± 0.03	0.15 ± 0.01 *†
15 dai	JA + Plasmodiophora	Hornet	roots	14.54 ± 3.81	93.15 ± 28.46	1 087.85 ± 99.42	345.16 ± 49.04 *	1.29 ± 0.26 *†		0.04 ± 0.01 *†	0.58 ± 0.13 †	0.28 ± 0.03	0.39 ± 0.09 †
22 dai	JA + Plasmodiophora	Hornet	roots	5.81 ± 2.00 *	74.73 ± 12.73	841.97 ± 237.13	255.66 ± 90.17	1.47 ± 0.18 *†		0.50 ± 0.06 *	0.18 ± 0.02 *	0.50 ± 0.07 †	0.29 ± 0.03 *†
35 dai	JA + Plasmodiophora	Hornet	roots	24.67 ± 8.04	52.24 ± 3.61 †	408.31 ± 84.63	22.68 ± 5.54 *†	1.11 ± 0.40		0.14 ± 0.01 *†	0.38 ± 0.03 *†	0.30 ± 0.09 *	0.30 ± 0.27
42 dai	JA + Plasmodiophora	Hornet	roots	7.42 ± 1.48 *†	58.55 ± 11.71	461.26 ± 92.25	41.52 ± 8.30 *†	0.61 ± 0.08 *†		0.07 ± 0.01 *†	0.13 ± 0.01 *	0.23 ± 0.05 *	0.19 ± 0.01 *
49 dai	JA + Plasmodiophora	Hornet	roots	1.40 ± 0.75 *	119.97 ± 13.31 *†	576.00 ± 25.42 *†	21.56 ± 2.17 *†	0.64 ± 0.19 *†		0.08 ± 0.05 *†	0.15 ± 0.03 *†	0.17 ± 0.07	0.23 ± 0.04 †
22 dai	Plasmodiophora	Hornet	galls	61.89 ± 24.76 *	190.42 ± 9.92 *	2 605.12 ± 298.16 *	671.32 ± 27.75 *	8.53 ± 3.65 *		2.78 ± 1.08 *	1.70 ± 0.61 *	3.16 ± 1.28 *	0.89 ± 0.68
35 dai	Plasmodiophora	Hornet	galls	122.14 ± 57.48 *	23.84 ± 9.34	1 502.75 ± 460.21 *	119.77 ± 57.06	0.54 ± 0.40 *		0.08 ± 0.04 *	0.06 ± 0.01	0.28 ± 0.26 *	0.11 ± 0.09 *
42 dai	Plasmodiophora	Hornet	galls	31.30 ± 0.29 *	21.16 ± 6.38 *	927.57 ± 840.12	93.94 ± 41.73	0.65 ± 0.49 *		0.13 ± 0.10 *	0.05 ± 0.02 *	0.31 ± 0.27	0.16 ± 0.10 *
49 dai	Plasmodiophora	Hornet	galls		19.84 ± 3.53 *	425.45 ± 134.83	150.07 ± 52.34	1.62 ± 0.50		0.11 ± 0.07 *	0.06 ± 0.04 *	1.23 ± 0.33 *	0.22 ± 0.06
22 dai	SA + Plasmodiophora	Hornet	galls	16.40 ± 4.49 †	92.06 ± 21.88 †	994.72 ± 326.98 †	412.41 ± 181.87 †	0.76 ± 0.53 *†		0.50 ± 0.48 †		0.09 ± 0.04 *†	0.17 ± 0.01
35 dai	SA + Plasmodiophora	Hornet	galls	45.76 ± 7.84 *†	19.33 ± 2.29	1 694.16 ± 747.08 *	437.90 ± 138.51 †	0.37 ± 0.20 *		0.15 ± 0.04 *		0.09 ± 0.09 *	0.13 ± 0.07 *
42 dai	SA + Plasmodiophora	Hornet	galls		33.50 ± 0.53 †	1 565.60 ± 123.47 *	74.24 ± 42.12	0.61 ± 0.24 *		0.31 ± 0.08 *		0.17 ± 0.06 *	0.14 ± 0.10 *
22 dai	2 SA + Plasmodiophora	Hornet	galls	63.96 ± 14.98 *	68.25 ± 26.37 †	2 242.76 ± 1 672.79	455.68 ± 170.55 *†	1.83 ± 1.58 †		0.41 ± 0.40 †	0.13 ± 0.01*†	1.06 ± 1.02	0.22 ± 0.15 *
35 dai	2 SA + Plasmodiophora	Hornet	galls	90.73 ± 45.36 *	33.46 ± 16.79	1 867.96 ± 933.98 *	148.70 ± 16.10	1.55 ± 1.18		0.25 ± 0.13	0.09 ± 0.08	0.95 ± 0.81	0.26 ± 0.16 *
42 dai	2 SA + Plasmodiophora	Hornet	galls	62.15 ± 35.93	32.92 ± 9.95	4 988.27 ± 1 487.23 *†	43.23 ± 16.26 *	1.43 ± 0.63		0.14 ± 0.08 *	0.71 ± 0.12 †	0.42 ± 0.36	0.17 ± 0.07 *
49 dai	2 SA + Plasmodiophora	Hornet	galls		19.21 ± 5.56 *	4 698.27 ± 1 931.17 *†	10.93 ± 3.18 *†	1.36 ± 0.64		0.09 ± 0.05 *	0.38 ± 0.17 *†	0.71 ± 0.41	0.18 ± 0.01 *
22 dai	JA + Plasmodiophora	Hornet	galls	186.75 ± 40.10 *†	65.46 ± 12.22 †	3 972.10 ± 1 174.18 *	274.22 ± 74.73 †	4.27 ± 2.50		1.83 ± 1.03	0.53 ± 0.41 †	1.79 ± 1.02 *	0.13 ± 0.04 *†
35 dai	JA + Plasmodiophora	Hornet	galls	135.32 ± 30.96 *	57.31 ± 25.82	3 814.00 ± 753.31 *†	331.89 ± 2.07 *†	5.71 ± 2.98 †		3.03 ± 1.82 *†	0.38 ± 0.02 *†	1.42 ± 0.45 †	0.89 ± 0.69 †
42 dai	JA + Plasmodiophora	Hornet	galls	17.37 ± 7.12 †	21.63 ± 12.34	2 878.81 ± 939.40 *†	52.28 ± 21.97 *	9.04 ± 4.99 *†		0.10 ± 0.07 *	0.05 ± 0.05 *	8.20 ± 4.53 *†	0.69 ± 0.34 †
49 dai	JA + Plasmodiophora	Hornet	galls		21.68 ± 4.07 *	1 421.54 ± 223.87 *†	68.80 ± 24.70 *	2.53 ± 0.87		0.62 ± 0.23	0.85 ± 0.31 †	1.03 ± 0.32 *	0.04 ± 0.01 *†

## Sheet: Alister
SY Alister cultivar
List of experimental variants is described in the article (Fig. 1).
Mean value ± SD (pmol/g FW)
two-sample Student´s t-test (p < 0.05)
* significant differences between the sample and control within the same time point (leaves are related to control leaves; roots and galls are related to control roots)
† significant differences between the sample treated by SA or JA and the variant inoculated by Plasmodiophora brassicae within the same time point and the same tissue
x significant differences between Alister and Hornet controls within the same time point (leaves are related to leaves; roots are related to roots)
empty cells - not detected
dai	variant	cultivar	tissue	ABA	IAA	SA	JA	Active CKs		tZ	DZ	iP	cZ
2 dai	Control	Alister	leaves	126.28 ± 3.47	210.73 ± 24.65	1 324.76 ± 115.93	149.57 ± 29.97	5.29 ± 0.99		1.33 ± 0.57		0.61 ± 0.14	3.35 ± 0.28
5 dai	Control	Alister	leaves	193.74 ± 38.75 x	282.83 ± 56.57 x	583.28 ± 116.66	163.87 ± 32.77	4.72 ± 0.02		0.70 ± 0.00		0.29 ± 0.02 x	3.74 ± 0.20 x
7 dai	Control	Alister	leaves	210.67 ± 22.91	187.83 ± 27.05	349.27 ± 25.47 x	45.46 ± 13.85 x	4.52 ± 1.00		1.43 ± 0.61		0.58 ± 0.08 x	2.51 ± 0.31
10 dai	Control	Alister	leaves	263.37 ± 30.20 x	161.57 ± 44.47 x	311.39 ± 74.96 x	234.86 ± 144.28	3.44 ± 1.43		0.95 ± 0.29		0.40 ± 0.14	2.09 ± 1.00
15 dai	Control	Alister	leaves	400.08 ± 137.63	119.08 ± 23.99 x	285.12 ± 137.10	42.74 ± 18.01	4.80 ± 0.91		0.93 ± 0.18	1.60 ± 0.35	0.22 ± 0.11	2.05 ± 0.27 x
22 dai	Control	Alister	leaves	195.38 ± 102.72	150.15 ± 30.60	236.96 ± 72.22	38.33 ± 12.49 x	5.71 ± 2.16		1.99 ± 0.80	1.40 ± 0.75	0.21 ± 0.03	2.11 ± 0.58
35 dai	Control	Alister	leaves	463.02 ± 261.45	82.53 ± 14.48 x	379.96 ± 184.31	125.50 ± 93.38	5.85 ± 1.56		0.91 ± 0.15	1.02 ± 0.35	0.34 ± 0.08 x	3.58 ± 0.98
42 dai	Control	Alister	leaves	304.14 ± 158.90	135.20 ± 31.07	816.88 ± 245.28	88.10 ± 40.05	6.59 ± 3.10		1.19 ± 0.69	0.96 ± 0.68	0.51 ± 0.34	3.93 ± 1.39
49 dai	Control	Alister	leaves	190.17 ± 43.73 x	113.62 ± 6.27 x	917.54 ± 183.06 x	24.83 ± 0.71 x	8.52 ± 4.10		2.72 ± 1.68	1.84 ± 1.01	0.08 ± 0.08 x	3.88 ± 1.33
2 dai	Plasmodiophora	Alister	leaves	209.78 ± 31.65 *	390.12 ± 27.47 *	1 564.46 ± 97.58	369.65 ± 148.98 *	7.92 ± 0.95 *		1.61 ± 0.38		0.42 ± 0.06	5.90 ± 0.51 *
5 dai	Plasmodiophora	Alister	leaves	183.40 ± 21.59	159.39 ± 7.31 *	405.73 ± 3.78 *	98.88 ± 21.43 *	4.41 ± 0.59		0.47 ± 0.14 *		0.30 ± 0.15	3.64 ± 0.30
7 dai	Plasmodiophora	Alister	leaves	308.05 ± 20.36 *	133.80 ± 14.27 *	462.07 ± 300.85	46.16 ± 21.62	2.51 ± 1.02 *		0.19 ± 0.07 *		0.42 ± 0.06 *	1.90 ± 0.89
10 dai	Plasmodiophora	Alister	leaves	266.47 ± 19.02	174.52 ± 8.67	393.48 ± 122.85	106.46 ± 48.08	6.22 ± 0.99 *		1.07 ± 0.65		0.25 ± 0.03	4.90 ± 0.31
15 dai	Plasmodiophora	Alister	leaves	532.27 ± 65.16	189.03 ± 72.01	822.98 ± 327.04 *	133.84 ± 40.40 *	7.62 ± 1.27 *		0.49 ± 0.02 *	2.68 ± 0.43 *	0.83 ± 0.08 *	3.63 ± 0.74 *
22 dai	Plasmodiophora	Alister	leaves	181.43 ± 110.23	186.86 ± 55.17	1 536.52 ± 713.93 *	80.28 ± 47.75	8.08 ± 2.45		5.14 ± 1.49 *	1.25 ± 0.48	0.27 ± 0.08	1.41 ± 0.40 *
35 dai	Plasmodiophora	Alister	leaves	300.24 ± 195.77	169.60 ± 58.66 *	1 353.59 ± 631.54 *	175.11 ± 33.38	10.90 ± 3.50 *		1.34 ± 0.36	2.86 ± 0.94 *	0.25 ± 0.12	6.45 ± 2.08
42 dai	Plasmodiophora	Alister	leaves	361.65 ± 124.52	212.38 ± 57.08	538.28 ± 58.48	38.77 ± 9.36	9.57 ± 4.45		0.85 ± 0.24	1.37 ± 0.51	0.20 ± 0.11	7.14 ± 3.59
49 dai	Plasmodiophora	Alister	leaves	293.66 ± 53.14	182.97 ± 59.99 *	822.69 ± 684.58	55.98 ± 31.43	5.74 ± 2.13		0.23 ± 0.02 *	0.71 ± 0.13	0.40 ± 0.15 *	4.40 ± 1.83
2 dai	SA + Plasmodiophora	Alister	leaves	143.32 ± 9.90 *	404.81 ± 87.93 *	3 700.15 ± 726.83 *†	200.24 ± 63.86	9.16 ± 1.21 *		2.15 ± 0.22 *		0.66 ± 0.60	6.34 ± 0.39 *
5 dai	SA + Plasmodiophora	Alister	leaves	147.00 ± 1.62	311.34 ± 62.27 †	867.42 ± 80.77 *†	97.79 ± 19.56 *	6.59 ± 1.94		0.97 ± 0.04 *†		0.22 ± 0.01 *	5.40 ± 1.89
7 dai	SA + Plasmodiophora	Alister	leaves	265.13 ± 29.40	150.33 ± 18.52	684.44 ± 213.41 *	43.35 ± 13.99	3.19 ± 0.34 *		0.70 ± 0.20 †		0.24 ± 0.01 *†	2.26 ± 0.13
10 dai	SA + Plasmodiophora	Alister	leaves	235.41 ± 27.43	166.13 ± 18.47	386.17 ± 90.81	318.07 ± 52.12 †	2.70 ± 0.90 †		0.28 ± 0.09 *†		0.82 ± 0.05 *†	1.60 ± 0.76 †
15 dai	SA + Plasmodiophora	Alister	leaves	309.58 ± 9.81 †	118.78 ± 18.47	309.30 ± 69.25 †	35.23 ± 16.82 †	5.47 ± 1.10 †		0.18 ± 0.01 *†	1.30 ± 0.31 †	0.41 ± 0.01 *	3.59 ± 0.77 *
22 dai	SA + Plasmodiophora	Alister	leaves	264.28 ± 21.97	172.30 ± 11.35	288.70 ± 42.76 †	123.88 ± 86.82	3.87 ± 1.45 †		0.77 ± 0.38 *†	0.91 ± 0.09	0.05 ± 0.04 *†	2.14 ± 0.94
35 dai	SA + Plasmodiophora	Alister	leaves	88.88 ± 17.33 *	91.89 ± 33.52	274.14 ± 55.46	277.27 ± 75.57	4.07 ± 1.48 †		0.53 ± 0.27 †	0.65 ± 0.26 †	0.14 ± 0.09 *	2.75 ± 0.86 †
42 dai	SA + Plasmodiophora	Alister	leaves	183.77 ± 10.34 †	170.86 ± 14.29	594.63 ± 92.93	112.61 ± 11.06 †	7.70 ± 2.25		0.48 ± 0.12 †	1.16 ± 0.54	0.11 ± 0.01 *	5.95 ± 1.58
15 dai	2 SA + Plasmodiophora	Alister	leaves	265.58 ± 57.90 †	124.81 ± 10.30	8 439.23 ± 1 519.06 *†	141.59 ± 42.59 *	4.37 ± 1.01 †		0.54 ± 0.09 *	1.90 ± 0.41	0.16 ± 0.03 *	1.77 ± 0.48 †
22 dai	2 SA + Plasmodiophora	Alister	leaves	180.73 ± 96.21	129.96 ± 27.46	943.74 ± 554.47 *	60.57 ± 32.42	6.04 ± 2.97		2.49 ± 1.37	0.71 ± 0.30	0.53 ± 0.25 *	2.30 ± 1.05
35 dai	2 SA + Plasmodiophora	Alister	leaves	357.05 ± 225.02	203.66 ± 120.27	770.11 ± 354.47	139.11 ± 67.76	7.43 ± 3.94		0.48 ± 0.28 †	0.45 ± 0.26 †	0.22 ± 0.15	6.27 ± 3.25
42 dai	2 SA + Plasmodiophora	Alister	leaves	564.27 ± 172.76	263.48 ± 104.31	694.91 ± 161.28	59.52 ± 39.94	8.85 ± 2.14		0.55 ± 0.30	2.17 ± 0.09 *†	0.26 ± 0.21	5.87 ± 1.54
49 dai	2 SA + Plasmodiophora	Alister	leaves	330.03 ± 114.50	136.04 ± 38.04	589.59 ± 20.53 *	38.86 ± 19.60	7.35 ± 1.05		1.03 ± 0.63 †	1.59 ± 0.03 †	0.02 ± 0.02 †	4.71 ± 0.37
15 dai	JA + Plasmodiophora	Alister	leaves	393.56 ± 100.36	87.01 ± 17.08 †	829.87 ± 165.52 *	1 050.67 ± 434.33 *†	9.43 ± 3.28 *		1.09 ± 0.27 †	2.74 ± 0.93	0.44 ± 0.14 *	5.17 ± 1.94 *
22 dai	JA + Plasmodiophora	Alister	leaves	174.69 ± 2.59	156.10 ± 30.92	378.19 ± 3.48 *†	105.88 ± 29.04	12.10 ± 4.06 *		4.98 ± 2.19 *	2.29 ± 0.46 †	0.25 ± 0.12	4.63 ± 1.29 *†
35 dai	JA + Plasmodiophora	Alister	leaves	465.01 ± 50.91	201.35 ± 45.80 *	413.79 ± 29.38 †	228.50 ± 95.89	8.33 ± 1.10		0.17 ± 0.12 *†	1.32 ± 0.50	0.02 ± 0.02 *†	6.83 ± 0.46 *
42 dai	JA + Plasmodiophora	Alister	leaves	884.62 ± 68.82 *†	139.90 ± 31.74	846.18 ± 82.33 †	19.71 ± 0.06 *†	9.67 ± 3.63		1.04 ± 0.28	1.77 ± 0.51	0.43 ± 0.06 †	6.42 ± 2.78
49 dai	JA + Plasmodiophora	Alister	leaves	186.89 ± 35.07	82.67 ± 32.80	1 132.24 ± 263.14	49.01 ± 2.22 *	12.80 ± 3.06 †		0.54 ± 0.31 *	2.71 ± 1.10 †	0.16 ± 0.14	9.44 ± 1.51 *†
2 dai	Control	Alister	roots	15.39 ± 0.25 x	113.90 ± 34.85 x	1 072.50 ± 246.17 x	164.08 ± 15.57	2.19 ± 0.91		0.43 ± 0.08 x		0.43 ± 0.33	1.32 ± 0.50
5 dai	Control	Alister	roots	6.33 ± 1.27 x	149.57 ± 29.91 x	1 392.47 ± 278.49 x	183.51 ± 36.70	2.44 ± 0.46		0.80 ± 0.03 x		0.52 ± 0.04 x	1.12 ± 0.39
7 dai	Control	Alister	roots	16.91 ± 6.09	145.34 ± 46.80 x	1 132.29 ± 381.62	237.82 ± 14.04 x	2.77 ± 0.31		1.02 ± 0.17 x		0.63 ± 0.08	1.11 ± 0.06 x
10 dai	Control	Alister	roots	18.46 ± 2.26 x	142.62 ± 8.14 x	645.26 ± 112.16	143.58 ± 27.53	2.35 ± 1.09		0.17 ± 0.01 x		1.04 ± 0.96	1.14 ± 0.12
15 dai	Control	Alister	roots	19.00 ± 9.79	149.79 ± 65.35	862.09 ± 416.77	204.02 ± 91.71	2.23 ± 1.59		0.22 ± 0.09 x	0.12 ± 0.02 x	0.51 ± 0.46	1.38 ± 1.02
22 dai	Control	Alister	roots	26.56 ± 9.23	186.99 ± 46.26 x	1 131.49 ± 405.77	185.32 ± 24.03	1.75 ± 0.57		0.27 ± 0.04 x	0.28 ± 0.10	0.53 ± 0.22	0.67 ± 0.21
35 dai	Control	Alister	roots	27.71 ± 10.07	183.02 ± 43.60 x	575.18 ± 158.61	188.13 ± 74.29	2.46 ± 0.64		0.69 ± 0.14	0.17 ± 0.01	0.82 ± 0.28	0.77 ± 0.21
42 dai	Control	Alister	roots	22.02 ± 4.33	175.35 ± 6.98 x	581.79 ± 59.09	183.24 ± 61.33	1.96 ± 0.66		0.49 ± 0.19 x	0.08 ± 0.05 x	0.81 ± 0.27	0.58 ± 0.15
49 dai	Control	Alister	roots	4.06 ± 0.34 x	126.25 ± 34.03 x	277.66 ± 23.82 x	121.00 ± 41.08	2.27 ± 0.86		0.16 ± 0.16 x	0.18 ± 0.01 x	0.97 ± 0.16 x	0.97 ± 0.53 x
2 dai	Plasmodiophora	Alister	roots	19.49 ± 13.60	138.93 ± 64.04	825.02 ± 494.12	119.91 ± 56.05	2.95 ± 0.93		0.55 ± 0.08	0.30 ± 0.01	0.01 ± 0.01 *	2.11 ± 0.83
5 dai	Plasmodiophora	Alister	roots	13.57 ± 4.87 *	80.07 ± 3.72 *	489.63 ± 76.19 *	198.60 ± 86.22	2.57 ± 0.64		0.44 ± 0.10 *	0.14 ± 0.05	0.27 ± 0.18 *	1.72 ± 0.31
7 dai	Plasmodiophora	Alister	roots	22.23 ± 3.51	163.22 ± 20.17	1 102.18 ± 221.78	342.56 ± 52.85 *	2.69 ± 0.93		0.86 ± 0.24	0.14 ± 0.09	0.94 ± 0.36	0.74 ± 0.24 *
10 dai	Plasmodiophora	Alister	roots	8.31 ± 4.08 *	80.02 ± 22.25 *	583.67 ± 21.74	130.36 ± 63.98	1.76 ± 0.87		0.26 ± 0.24	0.10 ± 0.01	0.73 ± 0.51	0.66 ± 0.11 *
15 dai	Plasmodiophora	Alister	roots	15.69 ± 4.41	108.89 ± 44.74	758.79 ± 365.56	201.09 ± 63.31	2.73 ± 1.36		0.87 ± 0.25 *	0.13 ± 0.03	0.75 ± 0.57	0.98 ± 0.51
22 dai	Plasmodiophora	Alister	roots	9.97 ± 4.05 *	110.48 ± 48.67	816.37 ± 314.30	277.10 ± 99.81	1.93 ± 0.41		0.61 ± 0.11 *	0.11 ± 0.03 *	0.35 ± 0.10	0.85 ± 0.17
35 dai	Plasmodiophora	Alister	roots	17.66 ± 6.31	108.88 ± 47.16	1 403.25 ± 531.25 *	339.24 ± 72.49 *	1.37 ± 0.45 *		0.51 ± 0.18	0.18 ± 0.02	0.23 ± 0.17 *	0.45 ± 0.08 *
42 dai	Plasmodiophora	Alister	roots	27.65 ± 9.63	139.75 ± 22.12 *	1 423.20 ± 524.57 *	289.70 ± 81.78	1.38 ± 0.43 *		0.54 ± 0.11	0.28 ± 0.02 *	0.25 ± 0.12 *	0.31 ± 0.18
49 dai	Plasmodiophora	Alister	roots	5.41 ± 0.45 *	148.78 ± 19.93	798.73 ± 75.56 *	236.79 ± 26.98 *	2.22 ± 0.41		0.50 ± 0.01 *	0.37 ± 0.06 *	0.67 ± 0.04 *	0.67 ± 0.30
2 dai	SA + Plasmodiophora	Alister	roots	8.61 ± 1.26 *	64.81 ± 6.44 *	970.60 ± 241.10	53.96 ± 6.52 *	2.95 ± 0.56		0.35 ± 0.11 †		0.36 ± 0.04 †	2.24 ± 0.41 *
5 dai	SA + Plasmodiophora	Alister	roots	5.00 ± 2.31 †	81.69 ± 12.90 *	833.74 ± 230.90 *†	85.19 ± 33.94 *	2.92 ± 1.32		0.95 ± 0.74		0.93 ± 0.24 †	1.05 ± 0.34
7 dai	SA + Plasmodiophora	Alister	roots	5.92 ± 1.96 *†	51.28 ± 7.25 *†	710.21 ± 26.71 *†	86.24 ± 4.46 *†	2.20 ± 0.30 *		0.38 ± 0.03 *†		1.45 ± 0.20	0.37 ± 0.07 *†
10 dai	SA + Plasmodiophora	Alister	roots	20.82 ± 5.42 †	77.36 ± 11.14 *	474.84 ± 146.29	47.54 ± 13.47 *†	1.70 ± 0.86		0.28 ± 0.06 *		0.82 ± 0.48	0.60 ± 0.32 *
15 dai	SA + Plasmodiophora	Alister	roots	19.43 ± 2.12	81.02 ± 3.63	609.30 ± 49.58	63.01 ± 15.27 *†	2.48 ± 0.96		0.31 ± 0.15 †		0.46 ± 0.14	1.70 ± 0.67
22 dai	SA + Plasmodiophora	Alister	roots	29.64 ± 8.09	136.23 ± 18.17	1 502.58 ± 349.83 †	133.33 ± 29.40 †	1.38 ± 0.52		0.48 ± 0.14 *		0.31 ± 0.17	0.60 ± 0.21
35 dai	SA + Plasmodiophora	Alister	roots	18.73 ± 3.00	76.36 ± 31.73 *	1 304.56 ± 301.03 *	152.95 ± 41.18 †	1.03 ± 0.22 *		0.38 ± 0.08 *		0.24 ± 0.02 *	0.41 ± 0.12 *
42 dai	SA + Plasmodiophora	Alister	roots	8.61 ± 1.64 *†	92.34 ± 19.82 *†	1 594.60 ± 184.73 *	90.62 ± 16.59 *†	1.19 ± 0.16 *		0.33 ± 0.09 †		0.21 ± 0.02 *	0.65 ± 0.05 †
15 dai	2 SA + Plasmodiophora	Alister	roots	25.69 ± 3.31 †	203.49 ± 14.36 †	2 653.73 ± 723.46 *†	216.21 ± 81.04	2.16 ± 1.05		0.66 ± 0.60	0.14 ± 0.07	0.42 ± 0.08	0.95 ± 0.30
22 dai	2 SA + Plasmodiophora	Alister	roots	21.36 ± 9.32	118.51 ± 24.35	1 243.82 ± 490.97	220.74 ± 78.07	1.98 ± 1.00		0.45 ± 0.16	0.04 ± 0.02 *†	0.57 ± 0.39	0.94 ± 0.43
35 dai	2 SA + Plasmodiophora	Alister	roots	17.95 ± 8.96	98.16 ± 60.81	1 452.43 ± 163.67 *	191.48 ± 76.59	0.83 ± 0.54 *		0.41 ± 0.25	0.04 ± 0.01 *†	0.25 ± 0.23 *	0.14 ± 0.05 *†
42 dai	2 SA + Plasmodiophora	Alister	roots	11.86 ± 2.34 *†	96.78 ± 36.41 *	1 763.89 ± 686.81 *	135.59 ± 63.19 †	1.33 ± 0.39		0.26 ± 0.10 †	0.23 ± 0.01 *	0.16 ± 0.04 *	0.67 ± 0.24
49 dai	2 SA + Plasmodiophora	Alister	roots	9.55 ± 0.92 *†	156.60 ± 32.20	2 686.87 ± 74.80 *†	45.85 ± 9.76 *†	1.91 ± 1.27		0.46 ± 0.23	0.21 ± 0.19	0.70 ± 0.60	0.54 ± 0.25
15 dai	JA + Plasmodiophora	Alister	roots	19.57 ± 2.23	203.85 ± 39.46 †	1 412.91 ± 181.40 †	585.12 ± 26.47 *†	2.96 ± 1.90		0.64 ± 0.14 *	0.35 ± 0.20 *	0.48 ± 0.15	1.49 ± 1.41
22 dai	JA + Plasmodiophora	Alister	roots	17.61 ± 4.36	131.39 ± 10.74	1 360.99 ± 520.12	261.10 ± 10.31 *	3.14 ± 0.78 *†		0.70 ± 0.09 *	0.22 ± 0.02 †	1.17 ± 0.31 *†	1.05 ± 0.36
35 dai	JA + Plasmodiophora	Alister	roots	36.80 ± 3.23 †	85.79 ± 16.28 *	800.96 ± 218.61	96.16 ± 4.29 *†	1.84 ± 1.14		0.22 ± 0.04 *†	0.01 ± 0.01 *†	0.49 ± 0.15	1.12 ± 0.94
42 dai	JA + Plasmodiophora	Alister	roots	26.01 ± 4.89	232.02 ± 51.94 †	1 382.60 ± 125.39 *	20.32 ± 2.22 *†	2.48 ± 0.39 †		0.37 ± 0.01 †	0.18 ± 0.15	1.79 ± 0.22 *†	0.14 ± 0.01 *
49 dai	JA + Plasmodiophora	Alister	roots	12.63 ± 1.19 *†	395.81 ± 45.77 *†	1 398.51 ± 195.54 *†	4.73 ± 2.26 *†	1.56 ± 0.35		0.33 ± 0.14 †	0.28 ± 0.04 *	0.56 ± 0.06 *	0.38 ± 0.11
22 dai	Plasmodiophora	Alister	galls	35.84 ± 8.42	86.47 ± 28.75 *	1 736.30 ± 605.31	554.47 ± 149.82 *	1.96 ± 0.79		0.34 ± 0.11	0.10 ± 0.05 *	1.34 ± 0.52 *	0.18 ± 0.11 *
35 dai	Plasmodiophora	Alister	galls	4.38 ± 0.88 *	22.95 ± 4.59 *	1 403.50 ± 280.70 *	172.96 ± 34.59	0.79 ± 0.04 *		0.46 ± 0.01 *		0.13 ± 0.02 *	0.21 ± 0.01 *
42 dai	Plasmodiophora	Alister	galls	39.73 ± 3.62 *	21.91 ± 0.65 *	1 288.60 ± 17.73 *	54.41 ± 1.67 *	0.25 ± 0.12 *		0.06 ± 0.06 *		0.06 ± 0.02 *	0.13 ± 0.04 *
49 dai	Plasmodiophora	Alister	galls
22 dai	SA + Plasmodiophora	Alister	galls	29.32 ± 5.86	138.51 ± 27.70	2 284.97 ± 456.99 *	353.81 ± 70.76 *	1.24 ± 0.19		0.85 ± 0.14 *†		0.40 ± 0.05 †
35 dai	SA + Plasmodiophora	Alister	galls	9.12 ± 4.12 *	19.44 ± 3.00 *	619.33 ± 218.88 †	669.23 ± 140.50 *†	0.68 ± 0.23 *		0.15 ± 0.01 *†		0.42 ± 0.19 †	0.12 ± 0.03 *†
42 dai	SA + Plasmodiophora	Alister	galls	55.95 ± 9.25 *†	8.54 ± 2.54 *†	2 269.48 ± 486.55 *†	16.34 ± 8.25 *†	0.43 ± 0.18 *		0.21 ± 0.08 *†		0.09 ± 0.01 *	0.13 ± 0.09 *
22 dai	JA + Plasmodiophora	Alister	galls	149.98 ± 27.75 *†	169.84 ± 60.16	2 745.53 ± 478.13 *	458.37 ± 130.78 *	2.37 ± 1.19		1.11 ± 0.50 *†	0.14 ± 0.12	1.05 ± 0.51	0.06 ± 0.06 *
35 dai	JA + Plasmodiophora	Alister	galls	69.13 ± 12.19 *†	12.41 ± 2.48 *†	2 311.53 ± 542.77 *†	774.12 ± 128.13 *†	2.58 ± 0.81 †		1.01 ± 0.43 †	0.24 ± 0.02 *	0.95 ± 0.30 †	0.38 ± 0.06 *†
42 dai	JA + Plasmodiophora	Alister	galls	3.34 ± 0.67 *†	190.42 ± 9.92 †	3 086.20 ± 617.24 *†	6.25 ± 1.25 *†	7.72 ± 3.24 *†		1.52 ± 0.61 *†		4.81 ± 2.01 *†	1.39 ± 0.62 *†
49 dai	JA + Plasmodiophora	Alister	galls					8.27 ± 3.31 *		1.36 ± 0.44 *	3.58 ± 1.52 *	0.06 ± 0.01 *	3.27 ± 1.34 *

## Sheet: Abbreviations
ABA	abscisic acid
IAA	indole-3-acetic acid (auxin)
SA	salicylic acid
JA	jasmonic acid
CKs	active cytokinins (tZ, DZ, iP, cZ)
tZ	trans-zeatin
DZ	dihydrozeatin
iP	isopentenyladenine
cZ	cis-zeatin
