# Supplementary material for: Hormonal Responses to Plasmodiophora brassicae Infection in Brassica napus Cultivars Differing in Their Pathogen Resistance
Source: Int J Mol Sci. 2018 Dec 13;19(12):4024. doi: 10.3390/ijms19124024 (PMC6321006; doi:10.3390/ijms19124024)
Supplement: Supplementary file 1 [file ijms-19-04024-s001.zip › Table S3-qPCR data.xlsx]

## Sheet: Description
Article
Hormonal responses to Plasmodiophora brassicae infection in Brassica napus cultivars differing in their pathogen resistance
Sylva Prerostova, Petre I. Dobrev, Veronika Konradyova, Vojtech Knirsch, Alena Gaudinova, Barbara Kramna, Jan Kazda, Jutta Ludwig-Müller and Radomira Vankova

## Sheet: Hornet
Hornet cultivar
List of experimental variants is described in the article (Fig. 1).
Relative gene expression (mean value ± SD) of experimental variants related to the mean value of the Hornet control in respective time
two-sample Student´s t-test (p < 0.05)
* significant differences between the sample and control within the same time point (leaves are related to control leaves; roots and galls are related to control roots)
† significant differences between the sample treated by SA or JA and the variant inoculated by Plasmodiophora brassicae within the same time point (leaves are related to leaves; roots and galls are related to roots)
n.a. - not analyzed samples; empty cells - not detected
dai	variant	cultivar	tissue	IPT3	NIT1	TAA1	YUC8	YUC9	ICS1	PR1	NPR1	LOX4	AOC	PR3	PDF1.2	JAR1	NCED3	ACS2	EIN2
Leaf samples related to leaves of control variants
15 dai	Plasmodiophora	Hornet	leaves	n.a.	n.a.	n.a.	n.a.	n.a.	n.a.	n.a.	n.a.	n.a.	n.a.	n.a.	n.a.	n.a.	n.a.	n.a.	n.a.
22 dai	Plasmodiophora	Hornet	leaves	n.a.	n.a.	n.a.	n.a.	n.a.	n.a.	n.a.	n.a.	n.a.	n.a.	n.a.	n.a.	n.a.	n.a.	n.a.	n.a.
35 dai	Plasmodiophora	Hornet	leaves	2.16 ± 1.01	2.15 ± 0.53	2.16 ± 0.91	2.24 ± 1.46	1.43 ± 0.27	1.31 ± 0.44	0.24 ± 0.11 *	0.92 ± 0.03	0.61 ± 0.31	0.45 ± 0.15 *	0.24 ± 0.09 *	0.07 ± 0.05 *	1.06 ± 0.07	0.34 ± 0.05	0.11 ± 0.06 *	1.24 ± 0.13
42 dai	Plasmodiophora	Hornet	leaves	0.19 ± 0.11 *	4.20 ± 0.63 *	0.89 ± 0.02	5.54 ± 2.91 *	10.48 ± 5.21 *	0.21 ± 0.01 *	0.01 ± 0.01 *	0.40 ± 0.03 *	0.12 ± 0.03 *	2.54 ± 0.86 *	0.54 ± 0.28	12.51 ± 7.97 *	2.61 ± 0.84 *	2.18 ± 1.29	0.01 ± 0.001 *	1.09 ± 0.08
49 dai	Plasmodiophora	Hornet	leaves	0.06 ± 0.04 *	2.23 ± 1.30	0.80 ± 0.26	2.11 ± 0.01 *	2.44 ± 0.78 *	0.87 ± 0.04	0.01 ± 0.01 *	0.50 ± 0.06 *	0.58 ± 0.29	0.95 ± 0.17	0.67 ± 0.35	0.72 ± 0.44	0.64 ± 0.01	0.13 ± 0.01 *	0.24 ± 0.13 *	0.71 ± 0.07
15 dai	SA + Plasmodiophora	Hornet	leaves	0.02 ± 0.01 *	0.01 ± 0.01 *	0.23 ± 0.13 *	0.10 ± 0.02 *	0.11 ± 0.06 *	0.48 ± 0.16 *	0.30 ± 0.14 *	0.30 ± 0.07 *	0.48 ± 0.25 *	0.70 ± 0.24	0.78 ± 0.40	0.01 ± 0.01 *	0.50 ± 0.16	0.39 ± 0.23 *		0.44 ± 0.07 *
22 dai	SA + Plasmodiophora	Hornet	leaves	0.62 ± 0.35	6.02 ± 0.67 *	0.68 ± 0.16	0.12 ± 0.07 *	0.84 ± 0.01	1.48 ± 0.03	1.33 ± 0.62	0.99 ± 0.17	1.74 ± 0.63	2.15 ± 0.73 *	0.39 ± 0.20	2.95 ± 1.88	1.83 ± 0.66	5.84 ± 3.45 *		1.27 ± 0.20
35 dai	SA + Plasmodiophora	Hornet	leaves	n.a.	n.a.	n.a.	n.a.	n.a.	n.a.	n.a.	n.a.	n.a.	n.a.	n.a.	n.a.	n.a.	n.a.	n.a.	n.a.
15 dai	2 SA + Plasmodiophora	Hornet	leaves	0.74 ± 0.42	0.07 ± 0.04 *	0.39 ± 0.09 *	0.12 ± 0.06 *	0.43 ± 0.24 *	0.95 ± 0.39	6.39 ± 2.98 *	0.71 ± 0.16 *	1.60 ± 0.82	1.78 ± 0.60	1.00 ± 0.52	0.29 ± 0.10 *	0.83 ± 0.22	1.06 ± 0.63		0.86 ± 0.28
22 dai	2 SA + Plasmodiophora	Hornet	leaves	23.75 ± 0.33 *	0.95 ± 0.53	1.56 ± 0.10 *	0.52 ± 0.27	0.97 ± 0.51	1.15 ± 0.14	3.73 ± 1.13 *	0.88 ± 0.14	2.24 ± 0.29 *	1.24 ± 0.37	0.50 ± 0.16	0.52 ± 0.33	0.46 ± 0.03 *	3.99 ± 2.36	2.31 ± 1.24	1.17 ± 0.05
35 dai	2 SA + Plasmodiophora	Hornet	leaves	3.26 ± 1.84	1.28 ± 0.72	0.65 ± 0.37 †	2.07 ± 1.09	1.02 ± 0.54	0.45 ± 0.15 *†	0.05 ± 0.02 *	0.87 ± 0.20	0.11 ± 0.06	0.30 ± 0.10 *	0.01 ± 0.01 *†	1.25 ± 0.79 †	0.91 ± 0.29	0.37 ± 0.22	0.39 ± 0.21 †	1.03 ± 0.15
42 dai	2 SA + Plasmodiophora	Hornet	leaves	45.57 ± 25.67 *†		3.04 ± 1.72 *†				0.04 ± 0.02 *			8.91 ± 3.02 *†			1.91 ± 0.61			1.66 ± 0.25 *†
49 dai	2 SA + Plasmodiophora	Hornet	leaves	0.28 ± 0.16	8.17 ± 4.60 *†	1.44 ± 0.82	0.59 ± 0.13 †	2.02 ± 0.34 *	1.58 ± 0.02 †	0.30 ± 0.14 *	1.36 ± 0.19 †	2.16 ± 1.11 †	1.10 ± 0.21	0.11 ± 0.05 *†	5.88 ± 3.74 *†	1.24 ± 0.31 †	0.26 ± 0.15	1.54 ± 0.83 †	0.67 ± 0.07 *
15 dai	JA + Plasmodiophora	Hornet	leaves	0.07 ± 0.04 *	0.36 ± 0.20	0.80 ± 0.45	0.04 ± 0.02 *	0.37 ± 0.19 *	1.14 ± 0.38	2.26 ± 1.05	0.80 ± 0.18	32.22 ± 16.53 *	7.78 ± 2.64 *†	463.04 ± 238.80 *		0.59 ± 0.19 *	10.02 ± 5.93 *		0.60 ± 0.09 *
22 dai	JA + Plasmodiophora	Hornet	leaves	39.67 ± 16.08 *	1.04 ± 0.06	3.27 ± 1.21 *	0.42 ± 0.22	0.77 ± 0.06	0.60 ± 0.10	4.83 ± 0.22 *	1.62 ± 0.41	1.88 ± 0.08 *	0.66 ± 0.16 *	0.20 ± 0.11 *	0.72 ± 0.46	0.94 ± 0.30	5.72 ± 0.58 *	2.45 ± 0.41 *	0.97 ± 0.34
35 dai	JA + Plasmodiophora	Hornet	leaves	1.53 ± 0.86	0.82 ± 0.46 †	2.64 ± 1.49	7.16 ± 3.76 *	3.15 ± 1.66	1.18 ± 0.39	1.31 ± 0.61 †	1.79 ± 0.42 *†	0.57 ± 0.29	0.45 ± 0.15 *	0.01 ± 0.01 *†	0.01 ± 0.01 *†	2.01 ± 0.65 *†	0.36 ± 0.22	0.13 ± 0.07 *	1.21 ± 0.18
42 dai	JA + Plasmodiophora	Hornet	leaves	0.29 ± 0.13 *	5.24 ± 1.42 *	1.26 ± 0.16 †	1.66 ± 0.87 †	4.56 ± 0.57 *†	0.21 ± 0.07 *	0.04 ± 0.02 *	0.77 ± 0.25 *†	0.11 ± 0.04 *	1.14 ± 0.17 †	0.03 ± 0.01 *†	18.90 ± 0.33 *	0.60 ± 0.28 †		0.04 ± 0.02 *	0.96 ± 0.12
49 dai	JA + Plasmodiophora	Hornet	leaves	0.30 ± 0.11 *†	4.32 ± 1.59 *	0.99 ± 0.56	0.19 ± 0.10 *†	1.95 ± 0.39 *	1.69 ± 0.01 *†	1.95 ± 0.51 †	1.06 ± 0.20 †	3.32 ± 1.27 *†	1.43 ± 0.59	2.41 ± 1.24 †	1.53 ± 0.42	0.84 ± 0.18	0.18 ± 0.11 *	0.57 ± 0.07 *†	0.57 ± 0.04 *†
Root and gall samples related to roots of control variants
15 dai	Plasmodiophora	Hornet	roots	0.15 ± 0.09 *		1.91 ± 1.08	0.87 ± 0.46	1.05 ± 0.55	1.14 ± 0.38		1.62 ± 0.38	0.80 ± 0.41	0.58 ± 0.20	1.01 ± 0.52		4.39 ± 1.42 *	0.24 ± 0.14	0.74 ± 0.40	0.76 ± 0.11
22 dai	Plasmodiophora	Hornet	roots	4.24 ± 2.54 *		1.13 ± 0.06	2.30 ± 0.54 *	0.64 ± 0.01 *	0.57 ± 0.11		0.86 ± 0.15	1.76 ± 0.64	1.21 ± 0.03	0.52 ± 0.24		0.70 ± 0.28	1.20 ± 0.82	0.34 ± 0.18	0.94 ± 0.09
35 dai	Plasmodiophora	Hornet	roots	3.51 ± 1.98	1.61 ± 0.91	0.33 ± 0.19	0.08 ± 0.04 *	0.14 ± 0.07 *	1.98 ± 0.66	28.64 ± 13.38 *	1.22 ± 0.28	0.24 ± 0.16 *	0.67 ± 0.23	0.60 ± 0.31		1.22 ± 0.70	0.73 ± 0.43	0.20 ± 0.11 *	0.72 ± 0.26
42 dai	Plasmodiophora	Hornet	roots	0.38 ± 0.21		1.51 ± 0.09	0.46 ± 0.05 *	17.94 ± 6.81 *	1.19 ± 0.11	0.34 ± 0.15 *	1.09 ± 0.03	3.97 ± 0.96 *	2.35 ± 0.92	0.97 ± 0.02	0.11 ± 0.06 *	1.25 ± 0.17	5.41 ± 0.06 *	1.93 ± 0.03 *	0.99 ± 0.07
49 dai	Plasmodiophora	Hornet	roots	2.14 ± 1.20	23.92 ± 13.48 *	0.85 ± 0.10	1.37 ± 0.35	0.64 ± 0.05	1.55 ± 0.26 *	5.41 ± 2.53 *	1.05 ± 0.30	1.31 ± 0.67	2.21 ± 0.11 *	2.52 ± 0.51 *	0.02 ± 0.01 *	1.31 ± 0.59		2.02 ± 1.09	1.39 ± 0.30 *
15 dai	SA + Plasmodiophora	Hornet	roots	n.a.	n.a.	n.a.	n.a.	n.a.	n.a.	n.a.	n.a.	n.a.	n.a.	n.a.	n.a.	n.a.	n.a.	n.a.	n.a.
22 dai	SA + Plasmodiophora	Hornet	roots	n.a.	n.a.	n.a.	n.a.	n.a.	n.a.	n.a.	n.a.	n.a.	n.a.	n.a.	n.a.	n.a.	n.a.	n.a.	n.a.
35 dai	SA + Plasmodiophora	Hornet	roots	0.38 ± 0.03 *†	4.38 ± 2.28 *	0.09 ± 0.02 *†	0.03 ± 0.01 *	0.03 ± 0.01 *†	1.34 ± 0.24	3.81 ± 0.96 *†	0.66 ± 0.04	0.22 ± 0.01 *	0.33 ± 0.03 *	1.07 ± 0.39	0.26 ± 0.17 *	0.70 ± 0.10		0.30 ± 0.14	0.73 ± 0.02
15 dai	2 SA + Plasmodiophora	Hornet	roots	0.03 ± 0.02 *†		1.75 ± 0.99	0.79 ± 0.41	1.91 ± 1.00	2.96 ± 0.99 *†	1.79 ± 0.84	2.19 ± 0.51 *	1.44 ± 0.74	0.93 ± 0.31	2.75 ± 1.42		3.82 ± 1.23 *	0.48 ± 0.28	2.07 ± 1.12	0.85 ± 0.13
22 dai	2 SA + Plasmodiophora	Hornet	roots	1.16 ± 0.65	2.12 ± 1.20	0.28 ± 0.16 †	0.26 ± 0.13 *†	0.17 ± 0.09 *†	0.79 ± 0.44	29.24 ± 13.66 *	0.82 ± 0.11	2.43 ± 0.60 *	1.01 ± 0.28	0.42 ± 0.21		0.62 ± 0.12	7.15 ± 0.40 *†	0.15 ± 0.08 *	0.76 ± 0.14
35 dai	2 SA + Plasmodiophora	Hornet	roots	0.25 ± 0.14 *†	0.92 ± 0.52	0.25 ± 0.14 *	0.11 ± 0.06 *	0.32 ± 0.02 *†	0.74 ± 0.25 †	57.48 ± 15.06 *	1.10 ± 0.25	0.23 ± 0.05 *	0.77 ± 0.24	1.56 ± 0.19 †	0.43 ± 0.04 *	1.03 ± 0.26	0.17 ± 0.10 *†	0.23 ± 0.13	0.93 ± 0.05
42 dai	2 SA + Plasmodiophora	Hornet	roots	0.64 ± 0.36	27.86 ± 15.70 *	1.14 ± 0.65	0.38 ± 0.20 *	13.83 ± 7.28 *	2.13 ± 0.71 †	2.52 ± 1.18 *†	1.23 ± 0.29	0.16 ± 0.08 *†	0.48 ± 0.16 †	1.02 ± 0.53	0.09 ± 0.06 *	1.46 ± 0.47	0.84 ± 0.50 †	0.94 ± 0.50 †	1.54 ± 0.23 *†
49 dai	2 SA + Plasmodiophora	Hornet	roots	8.51 ± 4.80 *†	191.34 ± 23.93 *†	0.57 ± 0.19	0.36 ± 0.15 *†	0.16 ± 0.08 *†	5.98 ± 0.12 *†	9.32 ± 0.71 *†	1.17 ± 0.03	3.80 ± 0.69 *†	1.87 ± 0.42 *	4.52 ± 0.09 *†		1.43 ± 0.05 *	0.90 ± 0.53	8.75 ± 4.72 *†	1.02 ± 0.24
15 dai	JA + Plasmodiophora	Hornet	roots	0.06 ± 0.03 *		0.48 ± 0.27 †	0.66 ± 0.35	0.76 ± 0.40	0.63 ± 0.21		0.97 ± 0.23	3.05 ± 1.57 †	1.63 ± 0.55 †	0.40 ± 0.20		1.43 ± 0.46 †	0.08 ± 0.05 *	0.13 ± 0.07 *†	1.05 ± 0.16 †
22 dai	JA + Plasmodiophora	Hornet	roots	7.92 ± 2.17 *	1.22 ± 0.62	0.82 ± 0.23 †	1.21 ± 0.21 †	0.25 ± 0.05 *†	0.73 ± 0.05	1.57 ± 0.73	0.98 ± 0.26	7.30 ± 1.89 *†	1.57 ± 0.75	1.36 ± 0.30 †	0.01 ± 0.01 *	0.59 ± 0.24	3.28 ± 1.90	1.29 ± 1.03	0.91 ± 0.07
35 dai	JA + Plasmodiophora	Hornet	roots	418.04 ± 235.50 *†					0.61 ± 0.20 †		0.55 ± 0.13		1.33 ± 0.45			0.48 ± 0.16 *			1.23 ± 0.18 †
42 dai	JA + Plasmodiophora	Hornet	roots	0.47 ± 0.08	337.79 ± 24.42 *	1.19 ± 0.24	0.28 ± 0.18 *	2.07 ± 1.09 †	1.59 ± 0.21	0.38 ± 0.06 *	1.01 ± 0.25	0.43 ± 0.08 †	0.22 ± 0.05 *†	0.47 ± 0.14 †		1.70 ± 0.45	5.13 ± 1.11 *	3.02 ± 0.59 *†	1.52 ± 0.05 *†
49 dai	JA + Plasmodiophora	Hornet	roots	267.80 ± 150.86 *†	250.73 ± 141.34 *†	0.99 ± 0.56	2.45 ± 1.28	0.05 ± 0.02 *†	1.45 ± 0.38		0.69 ± 0.11 *	74.54 ± 6.47 *†	9.65 ± 3.27 *†	3.69 ± 1.90 *		1.13 ± 0.37	70.09 ± 41.48 *	49.35 ± 26.62 *†	1.25 ± 0.18 *
15 dai	Plasmodiophora	Hornet	galls	n.a.	n.a.	n.a.	n.a.	n.a.	n.a.	n.a.	n.a.	n.a.	n.a.	n.a.	n.a.	n.a.	n.a.	n.a.	n.a.
22 dai	Plasmodiophora	Hornet	galls	0.22 ± 0.07 *†	0.26 ± 0.12	0.05 ± 0.03 *†	0.03 ± 0.01 *†	0.01 ± 0.01 *†	2.10 ± 0.21 *†	86.22 ± 40.27 *	1.02 ± 0.22	1.10 ± 0.39	1.04 ± 0.52	0.22 ± 0.07 *	0.01 ± 0.01 *	0.95 ± 0.34	0.98 ± 0.03	0.04 ± 0.03 *†	0.63 ± 0.04 *†
35 dai	Plasmodiophora	Hornet	galls	1.73 ± 0.80	0.50 ± 0.26 *	0.09 ± 0.05 *†	0.03 ± 0.02 *	0.06 ± 0.03 *	2.17 ± 1.07	37.73 ± 17.62 *	2.32 ± 0.27 *†	0.88 ± 0.45 †	1.50 ± 0.51 †	0.43 ± 0.28		1.94 ± 1.21	0.30 ± 0.08 *	0.33 ± 0.02 *	0.76 ± 0.47
42 dai	Plasmodiophora	Hornet	galls	1.10 ± 0.62	0.52 ± 0.23	0.08 ± 0.02 *†	0.05 ± 0.02 *†	0.34 ± 0.18 †	1.36 ± 0.55	2.91 ± 1.36 *†	0.62 ± 0.17 †	0.11 ± 0.05 *†	0.21 ± 0.07 *†	0.59 ± 0.34	0.21 ± 0.14	1.69 ± 0.31	0.15 ± 0.09 *†	0.02 ± 0.002 *†	0.83 ± 0.06 *†
49 dai	Plasmodiophora	Hornet	galls	2.39 ± 1.34	47.84 ± 26.97 *	0.04 ± 0.02 *†	0.01 ± 0.01 *†	0.07 ± 0.04 *†	16.56 ± 5.51 *†	724.08 ± 338.18 *†	2.21 ± 0.51 *†	3.40 ± 1.74 *	4.21 ± 1.43 *†	0.51 ± 0.26 †	0.03 ± 0.02 *	2.27 ± 0.73 *		0.47 ± 0.26 †	1.21 ± 0.18
15 dai	SA + Plasmodiophora	Hornet	galls	n.a.	n.a.	n.a.	n.a.	n.a.	n.a.	n.a.	n.a.	n.a.	n.a.	n.a.	n.a.	n.a.	n.a.	n.a.	n.a.
22 dai	SA + Plasmodiophora	Hornet	galls	0.15 ± 0.02 *†	0.39 ± 0.22	0.13 ± 0.07 *†	0.03 ± 0.02 *†	0.01 ± 0.01 *†	1.26 ± 0.29 †	4.79 ± 2.24 *	0.60 ± 0.05 *†	0.57 ± 0.25 †	0.74 ± 0.42	0.10 ± 0.01 *		0.45 ± 0.13 *	1.07 ± 0.48	0.03 ± 0.02 *†	0.50 ± 0.07 *†
35 dai	SA + Plasmodiophora	Hornet	galls	2.11 ± 1.19	0.73 ± 0.41	0.06 ± 0.03 *†	0.31 ± 0.16 *†	0.20 ± 0.10 *	1.57 ± 0.52	7.26 ± 3.39 *†	1.35 ± 0.31	0.98 ± 0.50 †	1.00 ± 0.34	0.62 ± 0.32	0.43 ± 0.27	0.92 ± 0.30		0.59 ± 0.32	0.70 ± 0.10 *
15 dai	2 SA + Plasmodiophora	Hornet	galls	0.81 ± 0.15	0.07 ± 0.02 *	0.03 ± 0.01 *†	0.01 ± 0.01 *†	0.06 ± 0.01 *†	1.06 ± 0.15	14.57 ± 4.99 *	1.19 ± 0.05	0.66 ± 0.06	0.70 ± 0.02 *	0.66 ± 0.34	0.01 ± 0.01	0.96 ± 0.04 †	0.03 ± 0.02 *†	0.03 ± 0.01 *†	0.32 ± 0.01 *†
22 dai	2 SA + Plasmodiophora	Hornet	galls	0.53 ± 0.30 †	0.81 ± 0.46	0.03 ± 0.02 *†	0.01 ± 0.01 *†	0.01 ± 0.01 *†	1.43 ± 0.44 †	90.35 ± 42.20 *	0.83 ± 0.38	0.72 ± 0.30 †	0.80 ± 0.29 †	0.32 ± 0.16 *		0.49 ± 0.11	0.36 ± 0.21	0.13 ± 0.05 *	0.53 ± 0.04 *†
35 dai	2 SA + Plasmodiophora	Hornet	galls	1.14 ± 0.57	0.70 ± 0.40	0.08 ± 0.04 *†	0.10 ± 0.05 *	0.16 ± 0.08 *	2.58 ± 0.83 *	226.36 ± 105.72 *†	2.61 ± 0.72 *†	1.03 ± 0.69	0.97 ± 0.34	1.20 ± 0.62	0.01 ± 0.01 *	2.23 ± 1.13	0.71 ± 0.42	0.45 ± 0.24	0.85 ± 0.25
42 dai	2 SA + Plasmodiophora	Hornet	galls	2.20 ± 0.03 *†	40.36 ± 24.69 *	0.08 ± 0.02 *†	0.03 ± 0.02 *†	2.49 ± 0.55 *†	22.94 ± 7.64 *†	864.07 ± 403.56 *†	1.30 ± 0.00	1.21 ± 0.62 †	0.52 ± 0.10 †	2.32 ± 1.20 †	0.03 ± 0.02 *	2.12 ± 0.01 *†	0.24 ± 0.14 *†	2.54 ± 1.54	1.27 ± 0.01 *†
49 dai	2 SA + Plasmodiophora	Hornet	galls	51.45 ± 28.98 *†	57.68 ± 22.53 *	0.05 ± 0.03 *†			4.56 ± 3.00 *	234.75 ± 115.70 *†	0.80 ± 0.45	60.97 ± 6.56 *†	3.88 ± 0.46 *†	18.25 ± 9.41 *†		0.66 ± 0.15 *		8.34 ± 1.78 *†	0.94 ± 0.14
15 dai	JA + Plasmodiophora	Hornet	galls	0.38 ± 0.26	0.01 ± 0.01 *	0.02 ± 0.01 *†	0.01 ± 0.01 *†	0.03 ± 0.02 *†	3.08 ± 0.58 *†	2 272.40 ± 78.77 *	1.21 ± 0.06	1.54 ± 0.76	1.96 ± 0.35 *†	0.80 ± 0.24		0.73 ± 0.05 †	0.19 ± 0.05 *	0.06 ± 0.03 *†	0.33 ± 0.05 *†
22 dai	JA + Plasmodiophora	Hornet	galls	2.73 ± 1.54	0.46 ± 0.10	0.08 ± 0.03 *†	0.02 ± 0.01 *†	0.01 ± 0.01 *†	1.81 ± 0.37 †	5 914.33 ± 410.28 *	1.15 ± 0.49	0.45 ± 0.13 †	1.14 ± 0.24	1.14 ± 0.15 †	0.03 ± 0.02 *	0.30 ± 0.14 *	3.31 ± 1.75	0.08 ± 0.01 *†	0.52 ± 0.04 *†
35 dai	JA + Plasmodiophora	Hornet	galls	1.77 ± 0.32	1.77 ± 0.86	0.62 ± 0.11	0.05 ± 0.01 *	0.11 ± 0.06 *	8.07 ± 0.28 *†	5 712.87 ± 914.63 *†	3.03 ± 0.34 *†	0.36 ± 0.13	1.87 ± 0.05 *†	1.75 ± 1.18		3.24 ± 0.46 *†	8.41 ± 4.98 *†	0.23 ± 0.01	1.16 ± 0.04 †
42 dai	JA + Plasmodiophora	Hornet	galls	0.26 ± 0.15 *	58.08 ± 37.19 *	0.02 ± 0.01 *†	0.12 ± 0.06 *†	0.26 ± 0.14 *†	40.22 ± 25.75 *†	2 040.91 ± 842.78 *†	1.21 ± 0.03	0.78 ± 0.40 †	0.77 ± 0.23 †	4.58 ± 1.32 *†	0.04 ± 0.02 *	1.19 ± 0.17	0.73 ± 0.43 †	7.67 ± 4.14 *†	0.68 ± 0.02 *†
49 dai	JA + Plasmodiophora	Hornet	galls	1.86 ± 1.05	6.34 ± 3.58 *†	0.22 ± 0.12 *†	0.01 ± 0.01 *†	0.04 ± 0.02 *†	11.00 ± 4.88 *†	598.41 ± 279.49 *†	1.05 ± 0.01	29.24 ± 0.91 *†	1.91 ± 0.28 *	29.55 ± 7.03 *†	0.01 ± 0.01 *	1.14 ± 0.39		15.56 ± 5.33 *†	0.75 ± 0.20 *†

## Sheet: Alister
SY Alister cultivar
List of experimental variants is described in the article (Fig. 1).
Relative gene expression (mean value ± SD) of experimental variants related to the mean value of the Alister control in respective time
two-sample Student´s t-test (p < 0.05)
* significant differences between the sample and control within the same time point (leaves are related to control leaves; roots and galls are related to control roots)
† significant differences between the sample treated by SA or JA and the variant inoculated by Plasmodiophora brassicae within the same time point (leaves are related to leaves; roots and galls are related to roots)
n.a. - not analyzed samples; empty cells - not detected
dai	variant	cultivar	tissue	IPT3	NIT1	TAA1	YUC8	YUC9	ICS1	PR1	NPR1	LOX4	AOC	PR3	PDF1.2	JAR1	NCED3	ACS2	EIN2
Leaf samples related to leaves of control variants
15 dai	Plasmodiophora	Alister	leaves		0.65 ± 0.36	4.23 ± 2.39 *	0.27 ± 0.14 *	1.04 ± 0.54	1.46 ± 0.49	23.67 ± 11.06 *	1.25 ± 0.29	0.54 ± 0.28	1.19 ± 0.40	0.04 ± 0.02 *	21.93 ± 13.97 *	1.45 ± 0.47	6.08 ± 3.60 *		1.25 ± 0.19
22 dai	Plasmodiophora	Alister	leaves	3.98 ± 2.24 *	0.48 ± 0.27	1.16 ± 0.66	6.35 ± 3.33 *	1.49 ± 0.78	0.74 ± 0.24	18.08 ± 8.45 *	0.95 ± 0.22	0.70 ± 0.36	0.60 ± 0.20	1.87 ± 0.96	0.55 ± 0.35	0.39 ± 0.13 *	0.37 ± 0.22		0.74 ± 0.11
35 dai	Plasmodiophora	Alister	leaves	0.90 ± 0.51	0.44 ± 0.25	0.23 ± 0.14 *	1.53 ± 0.71	3.08 ± 1.62 *	0.51 ± 0.08 *	0.12 ± 0.06 *	0.57 ± 0.23 *	0.42 ± 0.22	1.25 ± 0.42	0.03 ± 0.01 *	0.68 ± 0.43	0.50 ± 0.18 *	0.92 ± 0.54		1.00 ± 0.05
42 dai	Plasmodiophora	Alister	leaves	0.06 ± 0.01 *	0.89 ± 0.13	1.33 ± 0.18 *	1.56 ± 0.82	6.45 ± 2.47 *	0.07 ± 0.01 *	0.01 ± 0.01 *	0.22 ± 0.03 *	0.10 ± 0.01 *	25.55 ± 3.55 *	10.02 ± 3.84 *	20.39 ± 3.98 *	21.56 ± 2.92 *	1.01 ± 0.32	0.01 ± 0.001 *	0.89 ± 0.04
49 dai	Plasmodiophora	Alister	leaves	13.04 ± 2.87 *	12.21 ± 1.61 *	1.98 ± 0.34	1.66 ± 0.87	1.46 ± 0.62	0.29 ± 0.08 *	0.04 ± 0.02 *	0.45 ± 0.05 *	0.07 ± 0.04 *	1.05 ± 0.08	0.07 ± 0.04 *	5.48 ± 3.40 *	1.46 ± 0.28	4.72 ± 0.43 *	0.04 ± 0.01 *	1.51 ± 0.24 *
15 dai	SA + Plasmodiophora	Alister	leaves	n.a.	n.a.	n.a.	n.a.	n.a.	n.a.	n.a.	n.a.	n.a.	n.a.	n.a.	n.a.	n.a.	n.a.	n.a.	n.a.
22 dai	SA + Plasmodiophora	Alister	leaves	n.a.	n.a.	n.a.	n.a.	n.a.	n.a.	n.a.	n.a.	n.a.	n.a.	n.a.	n.a.	n.a.	n.a.	n.a.	n.a.
35 dai	SA + Plasmodiophora	Alister	leaves	n.a.	n.a.	n.a.	n.a.	n.a.	n.a.	n.a.	n.a.	n.a.	n.a.	n.a.	n.a.	n.a.	n.a.	n.a.	n.a.
15 dai	2 SA + Plasmodiophora	Alister	leaves	1.18 ± 0.67	3.88 ± 2.19 †	2.27 ± 0.77	2.92 ± 1.53	2.03 ± 1.25	1.75 ± 1.20	192.00 ± 89.68 *†	1.72 ± 0.97	1.18 ± 0.78	2.14 ± 0.73 *	2.24 ± 1.19 †	6.75 ± 4.16 *	0.67 ± 0.10 *†	0.09 ± 0.06 *†	0.15 ± 0.08 *	0.94 ± 0.28
22 dai	2 SA + Plasmodiophora	Alister	leaves	0.11 ± 0.06 *†	0.61 ± 0.34	0.27 ± 0.15 *†	0.22 ± 0.11 *†	0.28 ± 0.15 *	16.76 ± 5.58 *†	128.59 ± 60.06 *†	3.00 ± 0.70 *†	43.11 ± 22.12 *†	1.30 ± 0.44	3.30 ± 1.70 *	2.97 ± 1.89 †	1.37 ± 0.44 †	0.81 ± 0.48	53.63 ± 28.93 *	1.30 ± 0.20 †
35 dai	2 SA + Plasmodiophora	Alister	leaves	47.34 ± 26.67 *†	0.23 ± 0.13 *	0.89 ± 0.50 †	1.36 ± 0.71	1.91 ± 1.01	0.66 ± 0.22	0.91 ± 0.43 *†	1.04 ± 0.24	1.55 ± 0.79 †	1.67 ± 0.57	0.15 ± 0.08 *†	0.02 ± 0.01 *†	0.84 ± 0.27	1.75 ± 1.04	0.20 ± 0.11 *	0.93 ± 0.14
42 dai	2 SA + Plasmodiophora	Alister	leaves	770.69 ± 434.15 *†	2.28 ± 1.29	1.41 ± 0.80	0.13 ± 0.07 *†	5.03 ± 2.65 *	0.06 ± 0.02 *	0.01 ± 0.01 *	0.26 ± 0.06 *	0.16 ± 0.08 *	2.63 ± 0.89 *†	6.17 ± 3.18 *	5.82 ± 3.70 *†	0.89 ± 0.29 †		0.01 ± 0.001 *	1.04 ± 0.16
49 dai	2 SA + Plasmodiophora	Alister	leaves	52.71 ± 29.69 *†	10.06 ± 5.67 *	1.19 ± 0.67	3.61 ± 1.89 *	1.89 ± 1.00	0.72 ± 0.24 †	0.07 ± 0.03 *	0.64 ± 0.27	1.65 ± 0.84 †	1.04 ± 0.09	0.35 ± 0.18 †	5.43 ± 3.46 *	0.73 ± 0.24 †	3.25 ± 1.92	0.18 ± 0.10 *	0.62 ± 0.34 †
15 dai	JA + Plasmodiophora	Alister	leaves	2.73 ± 1.54	1.83 ± 1.03	1.43 ± 0.81	1.24 ± 0.65	3.48 ± 1.83 *†	1.76 ± 0.59 *	139.58 ± 65.19 *†	1.31 ± 0.30	10.13 ± 5.19 *†	13.83 ± 4.68 *†	121.94 ± 62.88 *†	29.75 ± 18.95 *	1.05 ± 0.34	3.38 ± 2.00		1.26 ± 0.19
22 dai	JA + Plasmodiophora	Alister	leaves	2.68 ± 0.83 *	0.55 ± 0.32	1.06 ± 0.26	0.72 ± 0.38 †	1.85 ± 0.97	0.83 ± 0.11	9.49 ± 1.65 *	1.28 ± 0.42	3.69 ± 2.17 †	0.82 ± 0.05	0.43 ± 0.08 †		0.48 ± 0.02 *	1.98 ± 0.49 †	2.29 ± 1.23	0.69 ± 0.16
35 dai	JA + Plasmodiophora	Alister	leaves	0.92 ± 0.52	0.35 ± 0.20	0.14 ± 0.08 *	1.25 ± 0.66	1.31 ± 0.39	0.57 ± 0.11 *	0.01 ± 0.01 *†	0.74 ± 0.04 *†	0.83 ± 0.33	0.78 ± 0.39	0.65 ± 0.34 †		0.68 ± 0.01	0.21 ± 0.13 *†	0.19 ± 0.10 *	0.79 ± 0.02 *†
42 dai	JA + Plasmodiophora	Alister	leaves	1.91 ± 1.07 †	1.01 ± 0.68	2.41 ± 0.05 *†	0.55 ± 0.06 *	4.45 ± 0.42 *	0.05 ± 0.01 *	0.15 ± 0.07 *	0.29 ± 0.05 *	0.09 ± 0.04 *	1.71 ± 0.53 †	1.70 ± 0.71 †	16.34 ± 10.40 *	0.86 ± 0.38 †		0.03 ± 0.01 *	0.99 ± 0.05
49 dai	JA + Plasmodiophora	Alister	leaves	108.01 ± 58.29 *†	8.28 ± 4.67 *	0.67 ± 0.26 †	1.45 ± 0.76	0.35 ± 0.04 *	0.41 ± 0.09 *	0.64 ± 0.41 †	0.39 ± 0.04 *	0.56 ± 0.31 †	0.90 ± 0.07	0.57 ± 0.10 †	0.64 ± 0.41 †	0.38 ± 0.09 *†	16.22 ± 9.60 *†	0.20 ± 0.11 *	1.11 ± 0.02 †
Root and gall samples related to roots of control variants
15 dai	Plasmodiophora	Alister	roots	8.36 ± 4.71 *		0.24 ± 0.05 *	0.50 ± 0.15	0.21 ± 0.01 *	0.70 ± 0.04		0.67 ± 0.13	1.25 ± 0.64	1.12 ± 0.22	0.49 ± 0.27		0.48 ± 0.08 *	0.07 ± 0.04 *	1.23 ± 0.54	0.91 ± 0.09
22 dai	Plasmodiophora	Alister	roots	2.35 ± 1.48	0.73 ± 0.41	1.40 ± 0.33	1.34 ± 0.04	0.62 ± 0.27	2.42 ± 0.81 *	100.08 ± 46.74 *	1.81 ± 0.35 *	4.02 ± 1.09 *	1.36 ± 0.22	4.18 ± 2.39 *	1.91 ± 1.21	1.09 ± 0.21	0.05 ± 0.01 *	2.97 ± 1.64	0.80 ± 0.24
35 dai	Plasmodiophora	Alister	roots	0.08 ± 0.05 *	2.84 ± 0.69 *	1.23 ± 0.70	1.08 ± 0.57	0.51 ± 0.27	2.43 ± 0.65 *	21.46 ± 1.86 *	1.28 ± 0.52	1.28 ± 0.33	0.44 ± 0.15 *	1.15 ± 0.59	8.63 ± 5.50 *	1.17 ± 0.38	21.61 ± 12.79 *	1.68 ± 1.02	0.82 ± 0.22
42 dai	Plasmodiophora	Alister	roots	4.04 ± 0.72 *		2.15 ± 0.22 *	1.18 ± 0.07	5.05 ± 1.78 *	1.49 ± 0.10 *	1.06 ± 0.50	0.92 ± 0.07	2.35 ± 0.54 *	2.52 ± 0.11 *	16.68 ± 1.10 *	0.77 ± 0.49	1.41 ± 0.51	1.11 ± 0.65	1.44 ± 0.14 *	1.04 ± 0.01
49 dai	Plasmodiophora	Alister	roots	10.63 ± 1.29 *		1.14 ± 0.28	1.36 ± 0.13	2.78 ± 0.36 *	0.87 ± 0.07	0.12 ± 0.02 *	0.95 ± 0.18	0.07 ± 0.01 *	1.02 ± 0.24	0.14 ± 0.03 *		0.87 ± 0.39		0.40 ± 0.12 *	2.42 ± 0.22 *
15 dai	SA + Plasmodiophora	Alister	roots			0.10 ± 0.06 *†	0.26 ± 0.14 *	0.17 ± 0.09 *	0.75 ± 0.25		0.55 ± 0.13 *	1.31 ± 0.67	1.38 ± 0.47	0.22 ± 0.11 *		0.60 ± 0.19		0.04 ± 0.02 *†	1.31 ± 0.20 †
22 dai	SA + Plasmodiophora	Alister	roots	0.20 ± 0.11 *†		0.65 ± 0.37 †	0.14 ± 0.08 *†	0.26 ± 0.14 *	1.09 ± 0.36 †	30.80 ± 14.39 *†	0.78 ± 0.18 †	0.57 ± 0.29 †	0.96 ± 0.32	0.31 ± 0.16 *†		0.39 ± 0.12 *†		0.53 ± 0.29 †	0.55 ± 0.08 *
35 dai	SA + Plasmodiophora	Alister	roots	0.30 ± 0.17		0.27 ± 0.15 *†	0.19 ± 0.10 *†	0.18 ± 0.10 *	1.58 ± 0.52	2.05 ± 0.96 †	0.73 ± 0.17	1.07 ± 0.55	0.44 ± 0.15 *	0.41 ± 0.21		1.02 ± 0.33	4.66 ± 2.76 *†	0.28 ± 0.15 *†	0.84 ± 0.13
15 dai	2 SA + Plasmodiophora	Alister	roots	2.60 ± 1.47		0.26 ± 0.17 *	0.30 ± 0.16	0.27 ± 0.15 *	0.93 ± 0.18 †	2.23 ± 0.01 *	0.57 ± 0.13 *	0.26 ± 0.14 *	0.60 ± 0.09 †	0.26 ± 0.13 *		0.44 ± 0.04 *	0.03 ± 0.02 *	0.15 ± 0.08 *†	0.72 ± 0.25
22 dai	2 SA + Plasmodiophora	Alister	roots	2.83 ± 1.59	1.94 ± 1.09	1.08 ± 0.61	0.44 ± 0.23 †	0.80 ± 0.35	1.15 ± 0.38 †	166.00 ± 0.20 *	1.23 ± 0.55	2.80 ± 1.19 *	1.86 ± 0.05 *†	1.59 ± 0.82	2.50 ± 1.59	0.79 ± 0.45	1.01 ± 0.60 †	1.28 ± 0.31	0.97 ± 0.22
35 dai	2 SA + Plasmodiophora	Alister	roots	0.19 ± 0.10 *	1.59 ± 0.47 †	2.06 ± 0.97	2.26 ± 1.18	1.39 ± 0.73	1.15 ± 0.53 †	7.20 ± 0.35 *†	1.57 ± 0.42	2.27 ± 0.09 *†	1.00 ± 0.20 †	0.16 ± 0.08 *†	0.11 ± 0.07 *†	2.29 ± 1.17	193.34 ± 60.59 *†	1.55 ± 0.15	1.18 ± 0.57
42 dai	2 SA + Plasmodiophora	Alister	roots	2.22 ± 1.25	0.37 ± 0.04 *	2.23 ± 0.44 *	0.64 ± 0.10	2.55 ± 0.26 *†	1.33 ± 0.14 *	4.56 ± 2.63 *†	0.71 ± 0.04 *†	4.14 ± 0.66 *†	2.21 ± 0.04 *	11.04 ± 5.69 *	0.69 ± 0.18	0.83 ± 0.03	1.43 ± 0.85	2.47 ± 0.65 *†	0.78 ± 0.07 *†
49 dai	2 SA + Plasmodiophora	Alister	roots	0.34 ± 0.19 *†	0.91 ± 0.51	1.19 ± 0.67	0.35 ± 0.19 *†	2.58 ± 1.36	2.06 ± 0.68 *†	2.36 ± 1.10 †	0.86 ± 0.20	1.09 ± 0.56 †	1.16 ± 0.39	0.63 ± 0.33 †	0.05 ± 0.03 *	0.97 ± 0.31	0.19 ± 0.11 *	1.71 ± 0.92 †	1.22 ± 0.18 †
15 dai	JA + Plasmodiophora	Alister	roots	19.43 ± 10.94 *		0.90 ± 0.51 †	0.41 ± 0.22	0.35 ± 0.18	0.70 ± 0.23		1.17 ± 0.27 †	1.31 ± 0.67	0.66 ± 0.22 †	0.22 ± 0.11 *		0.85 ± 0.27 †		0.21 ± 0.11 *†	0.85 ± 0.13
22 dai	JA + Plasmodiophora	Alister	roots	3.84 ± 2.16 *		2.00 ± 1.10	1.42 ± 0.06	0.51 ± 0.08 *	1.01 ± 0.23 †		0.96 ± 0.15 †	1.36 ± 0.25 †	0.90 ± 0.10 †	5.74 ± 2.28 *		0.99 ± 0.30	1.46 ± 0.01 †	3.45 ± 1.21 *	1.02 ± 0.01
35 dai	JA + Plasmodiophora	Alister	roots	0.04 ± 0.02 *	5.03 ± 2.83 *	5.58 ± 3.16 *†	1.77 ± 0.93	0.74 ± 0.14	1.54 ± 0.43	29.63 ± 13.84 *	1.46 ± 0.53	1.88 ± 0.47	1.90 ± 0.64 *†	0.10 ± 0.05 *†	0.14 ± 0.03 *†	1.24 ± 0.58	91.14 ± 53.94 *†	0.50 ± 0.27	0.99 ± 0.10
42 dai	JA + Plasmodiophora	Alister	roots	4.58 ± 2.05 *	0.45 ± 0.16 *	4.17 ± 1.77 *†	5.15 ± 2.34 *†	4.99 ± 2.66 *	2.38 ± 0.03 *†	17.27 ± 5.10 *†	1.47 ± 0.09 *†	4.26 ± 0.15 *†	3.57 ± 0.53 *†	13.13 ± 1.64 *	0.58 ± 0.31	1.89 ± 0.22 *	1.95 ± 1.31	2.22 ± 0.20 *†	1.12 ± 0.01 *
49 dai	JA + Plasmodiophora	Alister	roots	145.01 ± 81.69 *†	0.51 ± 0.29	0.39 ± 0.05 *†	0.23 ± 0.06 *†	0.34 ± 0.07 *†	0.58 ± 0.06 *	0.26 ± 0.12 *	0.39 ± 0.03 *†	3.69 ± 0.81 *†	1.06 ± 0.35	0.18 ± 0.09 *	0.09 ± 0.06 *	0.32 ± 0.04 *†	1.04 ± 0.61	1.10 ± 0.26 †	0.38 ± 0.01 *†
22 dai	Plasmodiophora	Alister	galls	12.21 ± 6.88 *†	1.97 ± 1.11	0.04 ± 0.02 *†	0.04 ± 0.02 *†	0.02 ± 0.01 *†	1.27 ± 0.63	1 640.59 ± 1 139.27 *†	1.11 ± 0.02 †	0.57 ± 0.29 †	1.87 ± 0.04 *†	1.98 ± 1.23		0.31 ± 0.01 *†	0.68 ± 0.09 †	0.20 ± 0.11 *†	0.69 ± 0.02 *

## Sheet: Alister vs Hornet
SY Alister vs Hornet - comparison of cultivars in control conditions
Relative gene expression (mean value ± SD) of Alister plants in control conditions related to the mean value of the Hornet control in respective time
two-sample Student´s t-test (p < 0.05)
* significant differences between Alister and Hornet controls within the same time
dai	variant	cultivar	tissue	IPT3	NIT1	TAA1	YUC8	YUC9	ICS1	PR1	NPR1	LOX4	AOC	PR3	PDF1.2	JAR1	NCED3	ACS2	EIN2
Leaf samples of Alister related to Hornet leaves
15 dai	Control	Alister	leaves	0.03 ± 0.02 *	0.04 ± 0.02 *	0.27 ± 0.15 *	0.03 ± 0.01 *	0.08 ± 0.04 *	0.55 ± 0.06	1.34 ± 0.62	0.57 ± 0.31 *	2.19 ± 1.12	0.84 ± 0.25	3.02 ± 1.56	0.01 ± 0.01	0.79 ± 0.15	0.49 ± 0.29	1.00 ± 0.20	0.51 ± 0.13 *
22 dai	Control	Alister	leaves	2.29 ± 1.29	1.66 ± 0.96	1.35 ± 0.66	0.99 ± 0.52	0.59 ± 0.20	0.91 ± 0.30	1.25 ± 0.68	0.87 ± 0.11	0.66 ± 0.42	1.00 ± 0.34	0.22 ± 0.11 *	6.68 ± 4.25 *	0.88 ± 0.36	1.17 ± 0.69	0.80 ± 0.33	0.85 ± 0.32
35 dai	Control	Alister	leaves	0.77 ± 0.18	1.74 ± 0.89	3.58 ± 2.03	0.99 ± 0.52	0.73 ± 0.20	1.25 ± 0.29	3.59 ± 1.68 *	0.95 ± 0.03	0.33 ± 0.13 *	0.33 ± 0.22 *	0.87 ± 0.45	1.22 ± 0.78	1.06 ± 0.32	0.17 ± 0.10 *	1.10 ± 0.59	1.08 ± 0.12
42 dai	Control	Alister	leaves	0.80 ± 0.21	2.34 ± 0.33 *	0.76 ± 0.06 *	1.45 ± 0.03 *	0.85 ± 0.36	3.64 ± 0.60 *	0.93 ± 0.06	1.25 ± 0.17	1.01 ± 0.36	0.85 ± 0.19	0.09 ± 0.02 *	0.36 ± 0.23	0.90 ± 0.03	0.65 ± 0.01	0.90 ± 0.17	0.95 ± 0.09
49 dai	Control	Alister	leaves	0.09 ± 0.05 *	0.09 ± 0.05 *	1.67 ± 0.95	0.28 ± 0.15 *	1.16 ± 0.61	6.19 ± 2.06 *	74.54 ± 34.81 *	1.98 ± 0.46 *	8.28 ± 4.25 *	0.66 ± 0.22	1.77 ± 0.91	0.11 ± 0.07 *	0.61 ± 0.20	0.07 ± 0.04 *	13.45 ± 7.26 *	0.45 ± 0.07 *
Root samples of Alister related to Hornet roots
15 dai	Control	Alister	roots	0.08 ± 0.05 *	0.06 ± 0.03 *	1.72 ± 0.97	0.78 ± 0.41	2.46 ± 1.30	2.11 ± 0.70 *	1.00 ± 0.47	1.49 ± 0.35	1.61 ± 0.83	0.96 ± 0.32	2.27 ± 1.17	0.09 ± 0.01	2.37 ± 0.76 *	1.21 ± 0.72	1.22 ± 0.66	0.99 ± 0.15
22 dai	Control	Alister	roots	0.61 ± 0.35	0.46 ± 0.26	0.82 ± 0.47	1.60 ± 0.83	0.65 ± 0.13 *	1.75 ± 0.23	0.33 ± 0.08 *	0.85 ± 0.23	0.60 ± 0.33	0.83 ± 0.22	0.35 ± 0.18	0.07 ± 0.04 *	0.88 ± 0.27	2.68 ± 1.07 *	0.71 ± 0.42	1.06 ± 0.20
35 dai	Control	Alister	roots	9.59 ± 5.40 *	0.48 ± 0.01 *	0.94 ± 0.53	0.56 ± 0.30	1.20 ± 0.63	1.03 ± 0.33	1.67 ± 0.01 *	1.04 ± 0.24	0.37 ± 0.19	1.51 ± 0.17 *	0.77 ± 0.40	0.09 ± 0.01 *	0.89 ± 0.29	0.03 ± 0.02 *	0.53 ± 0.29	1.10 ± 0.12
42 dai	Control	Alister	roots	0.36 ± 0.20	1.52 ± 0.85	0.88 ± 0.02	0.88 ± 0.41	5.48 ± 2.88 *	1.39 ± 0.16	0.69 ± 0.32	0.89 ± 0.11	0.20 ± 0.10 *	0.31 ± 0.10 *	0.05 ± 0.01 *	0.12 ± 0.01	1.27 ± 0.23	1.85 ± 0.73	0.29 ± 0.06 *	1.14 ± 0.01 *
49 dai	Control	Alister	roots	0.73 ± 0.05	0.42 ± 0.24	0.94 ± 0.26	1.62 ± 0.32 *	0.47 ± 0.15 *	2.39 ± 0.33 *	3.48 ± 1.41 *	1.11 ± 0.07	10.02 ± 0.35 *	1.50 ± 0.20 *	3.89 ± 0.47 *	0.09 ± 0.01 *	1.91 ± 0.40 *	21.95 ± 3.36 *	6.77 ± 0.54 *	0.57 ± 0.05 *
